# Supplementary material for: Chromosomal deletions on 16p11.2 encompassing SH2B1 are associated with accelerated metabolic disease
Source: Cell Rep Med. 2023 Aug 15;4(8):101155. doi: 10.1016/j.xcrm.2023.101155 (PMC10439272; doi:10.1016/j.xcrm.2023.101155)
Supplement: Table S1. Breakpoint and quality score of the 59 UKBB 16p11.2 BP2–3 deletion carriers, related to Figures 1 and 2 — Start and end coordinates of deletion breakpoints (GRCh37/hg19) for the 59 deletion carriers considered in the PheWAS. We report the copy number, length in base pairs and microarray probes, and quality score of each deletion. [file mmc2.xlsx]

## Sheet: Table_S1
Table S1. Breakpoint and quality score of the 59 UK Biobank 16p11.2 BP2-3 deletion carriers. Related to Figures 1 and 2.
Start and end coordinates of deletion breakpoints (GRCh37/hg19) for the 59 deletion carriers considered in the phenome-wide association scan (PheWAS). We report the copy number, length in base pairs [bp] and microarray probes and quality score of each deletion.
chr	start [bp]	end [bp]	copy number	length [bp]	length [probes]	quality score
16	28818541	29043450	1	224910	97	-0.959925
16	28822819	29043450	1	220632	96	-0.960819
16	28822819	29043450	1	220632	96	-0.999779
16	28734483	29043450	1	308968	99	-0.970901
16	28775159	29043450	1	268292	98	-0.892736
16	28818541	29043450	1	224910	97	-0.811418
16	28818541	29043450	1	224910	97	-0.998385
16	28818541	29042014	1	223474	96	-0.589485
16	28775159	29043450	1	268292	98	-0.99684
16	28822819	29043450	1	220632	96	-0.598266
16	28843610	29043450	1	199841	84	-0.737531
16	28818541	29043450	1	224910	97	-0.999878
16	28818541	29043450	1	224910	97	-0.999909
16	28818541	29043450	1	224910	97	-0.810155
16	28818541	29043450	1	224910	97	-0.984972
16	28818541	29043450	1	224910	97	-0.999535
16	28818541	29043450	1	224910	97	-0.803382
16	28734483	29043450	1	308968	99	-0.971906
16	28818541	29043450	1	224910	97	-0.950538
16	28734483	29095150	1	360668	101	-0.114641
16	28818541	29043450	1	224910	97	-0.112632
16	28818541	29043450	1	224910	97	-0.996314
16	28734483	29042014	1	307532	98	-0.600801
16	28818541	29108847	1	290307	100	-0.406356
16	28835900	29043450	1	207551	91	-0.981528
16	28818541	29043450	1	224910	97	-0.987888
16	28734483	29043450	1	308968	99	-0.57855
16	28822819	29043450	1	220632	96	-0.977738
16	28818541	29043450	1	224910	97	-0.986059
16	28734483	29043450	1	308968	99	-0.961992
16	28832382	29043450	1	211069	93	-0.85648
16	28734483	29043450	1	308968	99	-0.231913
16	28818541	29043450	1	224910	97	-0.964904
16	28818541	29043450	1	224910	97	-0.975496
16	28734483	29043450	1	308968	99	-0.00582523
16	28818541	29043450	1	224910	97	-0.813839
16	28818541	29043450	1	224910	97	-0.792367
16	28818541	29043450	1	224910	97	-0.975268
16	28818541	29043450	1	224910	97	-0.986787
16	28818541	29043450	1	224910	97	-0.882222
16	28832382	29094925	1	262544	94	-0.0711043
16	28818541	29043450	1	224910	97	-0.887533
16	28775159	29043450	1	268292	98	-0.785948
16	28734483	29043450	1	308968	99	-0.927549
16	28818541	29043450	1	224910	97	-0.457746
16	28818541	29043450	1	224910	97	-0.989726
16	28822819	29043450	1	220632	96	-0.937026
16	28818541	29043450	1	224910	97	-0.393126
16	28734483	29043450	1	308968	99	-0.999372
16	28734483	29043450	1	308968	99	-0.870867
16	28734483	29043450	1	308968	99	-0.986622
16	28818541	29043450	1	224910	97	-0.896736
16	28734483	29043450	1	308968	99	-0.0296035
16	28734483	29042014	1	307532	98	-0.934905
16	28818541	29042014	1	223474	95	-0.993941
16	28818541	29043450	1	224910	96	-0.999999
16	28818541	29043450	1	224910	96	-0.999458
16	28818541	29043450	1	224910	96	-0.953238
16	28818541	29043450	1	224910	96	-0.937047
