# Supplementary material for: Chromosomal deletions on 16p11.2 encompassing SH2B1 are associated with accelerated metabolic disease
Source: Cell Rep Med. 2023 Aug 15;4(8):101155. doi: 10.1016/j.xcrm.2023.101155 (PMC10439272; doi:10.1016/j.xcrm.2023.101155)
Supplement: Table S2. Prevalence of the 16p11.2 BP2–3 deletion in clinical and population cohorts, related to Figures 1 and 2 — Estimation of the prevalence of the 16p11.2 BP2–3 deletion from the literature and this study. The cohort type distinguishes between clinical versus population-based cohorts, with the cohort’s name, publication in which deletion prevalence was estimated, and specific ascertainment bias indicated. For each cohort, the sample size and number of 16p11.2 BP2-3 deletion carriers is indicated and was used to infer prevalence. Cohorts were aggregated by cohort type to get the average prevalence in clinical versus population-based cohorts. The last two rows indicate the prevalence in a meta-analysis of 17 cohorts. We report the 16p11.2 BP2–3 deletion prevalence among individuals with one or more versus none of the disease phenotypes assessed by the study. [file mmc3.xlsx]

## Sheet: Table_S2
Table S2. Prevalence of the 16p11.2 BP2-3 deletion in clinical and population cohorts. Related to Figures 1 and 2.
Estimation of the prevalence of the 16p11.2 BP2-3 deletion from the literature and this study. The cohort type distinguishes between clinical versus population-based cohorts, with the cohort’s name, publication in which deletion prevalence was estimated, and specific ascertainment bias indicated. For each cohort, the sample size and number of 16p11.2 BP2-3 deletion carriers is indicated and was u…
cohort type	cohort name	reference	sample size	16p11.2 BP2-3 DEL	prevalence	comment
clinical cohorts	clinical cohort (US)	Bachmann-Gagescu et al., 2010 [PMID: 20808231]	23084	22	1/1049 (0.095%)	children clinically ascertained for diverse reasons
	developmental delay cohort (US)	Girirajan et al., 2012 [PMID: 22970919]	32587	31	1/1051 (0.095%)	children clinically ascertained for developmental delay
	DECIPHER	Firth et al., 2009 [PMID: 19344873]	~45700	105	1/435 (0.230%)	children clinically ascertained for diverse reasons
	TOTAL		101371	158	1/642 (0.156%)
population cohorts	deCODE	Walters et al., 2013 [PMID: 23554873]	36583	6	1/6097 (0.016%)	voluntary-based cohort (adults, unrelated individuals, mainly Icelandic ancestry)
	UK Biobank	this study	404918	59	1/6868 (0.015%)	voluntary-based cohort (adults, unrelated individuals, mixed ancestries)
	Estonian Biobank	this study	90211	19	1/4748 (0.021%)	voluntary-based cohort (adults, unrelated individuals, mainly Estonian ancestry)
	TOTAL		532019	84	1/6334 (0.016%)
meta-analysis	17 cohorts clinical & populational	Collins et al., 2022 [PMID: 35917817] - Cases	458326		1/613 (0.163%)	individuals with one or more of the 54 investigated disease phenotypes (cases)
		Collins et al., 2022 [PMID: 35917817] - Controls	491952		1/7343 (0.014%)	individuals with none of the 54 investigated disease phenotypes (controls)
