# Supplementary material for: Chromosomal deletions on 16p11.2 encompassing SH2B1 are associated with accelerated metabolic disease
Source: Cell Rep Med. 2023 Aug 15;4(8):101155. doi: 10.1016/j.xcrm.2023.101155 (PMC10439272; doi:10.1016/j.xcrm.2023.101155)
Supplement: Table S3. Summary statistics of the 16p11.2 BP2–3 deletion PheWAS, physical measurements, related to Figures 3, 4, and 5 — Physical measurements assessed in the in PheWAS analysis. For each trait, we indicate the UKBB field ID (“/” = phenotypes are divided by each other; “adj.” = corrected for the indicated phenotype; “|” = either phenotype value that was available), description, unit of measurement, and broad trait category. When available, we report trait summary values (count, mean, SD, median, minimum, and maximum) for copy-neutral (blue) and deletion carriers (red) when considering all UKBB individuals (UKBB, all ancestries), only white British individuals (UKBB, white British), or the EstBB replication cohort (EstBB). Summary statistics (effects size in standard deviations (beta [SD]), standard error (SE), and p value) of the linear regression testing for an association between deletion carrier status and trait are reported for each cohort (purple). [file mmc4.xlsx]

## Sheet: Table_S3
Table S3. Summary statistics of the 16p11.2 BP2-3 deletion PheWAS - Physical measurements. Related to Figures 3, 4 and 5.
Physical measurements assessed in the in phenome-wide association scan (PheWAS) analysis. For each trait, we indicate the UK Biobank Field ID (“/” = phenotypes are divided by each other; “adj.” = corrected for the indicated phenotype; “|” = either phenotype value that was available), description, unit of measurement, and broad trait category. When available, we report trait summary values (count,…
					UKBB - all ancestries															UKBB - white British															EstBB
trait					copy-neutral						deletion carriers						association (linear regression)			copy-neutral						deletion carriers						association (linear regression)			copy-neutral			deletion carriers			association (linear regression)
ID	FieldID	description	unit	category	count	mean	SD	median	min.	max.	count	mean	SD	median	min.	max.	beta [SD]	SE	P	count	mean	SD	median	min.	max.	count	mean	SD	median	min.	max.	beta [SD]	SE	P	count	mean	SD	count	mean	SD	beta [SD]	SE	P
BMI	21001	body mass index	Kg/m2	adiposity	403280	27.4003	4.77868	26.7178	12.1212	74.6837	59	31.6679	5.56212	30.437	21.3341	44.3656	0.824592	0.128236	1.2752e-10	334565	27.3959	4.74507	26.7165	12.1212	74.6837	52	31.8363	5.70498	30.2982	22.546	44.3656	0.842315	0.137022	7.89e-10	88207	26.2	5.22	18	30.13	6.21	0.69974	0.216909	0.000627973
WHR	48/49	waist-to-hip ratio	/	adiposity	403942	0.872246	0.0894075	0.872246	0.2	2.96667	59	0.921117	0.0891357	0.93	0.728	1.09259	0.470657	0.0974937	1.38263e-06	334996	0.872023	0.0896183	0.87372	0.2	2.96667	52	0.919929	0.0840889	0.931414	0.728	1.08824	0.460605	0.103443	8.4807e-06
WHRadjBMI	48/49 adj. 21002	waist-to-hip ratio adjusted for BMI	/	adiposity	403942	/	/	/	/	/	59	/	/	/	/	/	0.133547	0.0833918	0.109281	334996	/	/	/	/	/	52	/	/	/	/	/	0.119677	0.0882	0.17482
weight	21002	weight	Kg	adiposity	403544	78.0497	15.9059	76.4	30	197.7	59	90.7542	16.4157	92.4	55.3	134.6	0.681666	0.11359	1.96115e-09	334676	78.2927	15.8549	76.7	30	197.7	52	91.6346	16.6145	93	55.3	134.6	0.71789	0.121361	3.31502e-09	88318	76.44	17.19	18	86.61	17.43	0.579124	0.202935	0.00216089
body_fat_percentage	23099	body fat percentage	percent	adiposity	397635	31.3567	8.52816	30.9	5	69.8	58	34.6	9.11557	33.55	21.3	51.4	0.531303	0.0979898	5.89628e-08	329762	31.3699	8.51195	31	5	69.8	51	34.602	9.44145	32.5	21.3	51.4	0.526792	0.104599	4.74878e-07
body_fat_mass	23100	whole body fat mass	Kg	adiposity	397188	24.7812	9.52828	23.3	5	109.8	58	31.919	12.148	28.05	14.7	57.8	0.732901	0.125935	5.90043e-09	329416	24.8523	9.47951	23.4	5	109.8	51	32.3039	12.6498	27.1	14.7	57.8	0.740113	0.134907	4.1121e-08
body_fat_free_mass	23101	whole body fat-free mass	Kg	adiposity	397830	53.2998	11.4967	50.8	18.7	100	58	58.7569	11.1846	58.1	36.7	84	0.338159	0.0807771	2.83561e-05	329925	53.4696	11.5248	51	18.7	100	51	59.2549	11.1962	58.4	40.7	84	0.384809	0.086702	9.07031e-06
trunk_fat_percentage	23127	trunk fat percentage	percent	adiposity	397620	31.1032	7.98704	31.1	2	77.6	58	35.0397	7.54004	33.7	21.3	50.7	0.58547	0.117648	6.47886e-07	329754	31.1441	7.96669	31.1	2	75.6	51	34.9255	7.8072	32.4	21.3	50.7	0.563831	0.125617	7.1747e-06
trunk_fat_mass	23128	trunk fat mass	Kg	adiposity	397597	13.7116	5.15712	13.2	0.5	59.9	58	17.5897	5.58945	16.65	6.3	31.5	0.735175	0.129736	1.45661e-08	329735	13.7748	5.14288	13.3	0.5	59.9	51	17.7255	5.77525	16.5	6.3	31.5	0.741301	0.138985	9.62982e-08
trunk_fat_free_mass	23129	trunk fat-free mass	Kg	adiposity	397527	29.6327	5.98267	28.3	2	58.8	58	32.0121	5.82599	31.25	21.1	44.6	0.284978	0.0807619	0.000417786	329674	29.7384	6.0022	28.4	2	58.8	51	32.3824	5.88431	31.6	23.3	44.6	0.344205	0.0867193	7.21335e-05
BMR	23105	basal metabolic rate	KJ	adiposity	397848	6624.12	1363.98	6364	3364	15175	58	7370.97	1336.99	7364	4686	10845	0.397415	0.084741	2.73625e-06	329941	6643.26	1367.05	6389	3531	14715	51	7435.27	1342.27	7389	5109	10845	0.442148	0.0906896	1.0864e-06
height	50	standing height	cm	height	403716	168.535	9.27374	168	75	209	59	169.39	9.29222	167	154	189	-0.0564535	0.0901923	0.531365	334908	168.814	9.23984	168	75	209	52	169.827	9.6948	169.75	154	189	-0.0306679	0.096766	0.751298	88340	170.6	9.35	18	169.83	7.88	-0.107498	0.159219	0.249788
height_sitting	20015	sitting height	cm	height	403716	89.1508	4.87182	89	20	124	59	90.9186	5.58824	90	81	111	0.187591	0.0964075	0.0516778	334920	89.3738	4.80865	89	20	124	52	90.8115	4.92053	90	82	103	0.147848	0.104016	0.155203
dBP	4079|94	diastolic blood pressure (automated|manual)	mmHg	cardiovascular	404478	82.1746	10.0985	82	32	145	59	79.7373	11.107	80	60	107	-0.27272	0.1276	0.032574	335314	82.2228	10.0563	82	32	140	52	80.4808	10.9168	80	60	107	-0.199129	0.135969	0.143051
sBP	4080|93	systolic blood pressure (automated|manual)	mmHg	cardiovascular	404476	137.86	18.5399	136.5	65	268	59	135.949	20.4778	133	98	206.5	-0.0652218	0.120981	0.589812	335312	138.348	18.5116	137	72	253.5	52	137.115	20.3777	134.25	98	206.5	-0.0137629	0.129241	0.915193
birth_weight	20022	birth weight	Kg	childhood_puberty	225766	3.31961	0.66442	3.32	0.45	10	29	3.34345	0.584492	3.4	1.5	4.59	0.0258924	0.182667	0.88728	194518	3.32445	0.66089	3.345	0.45	7.77	28	3.36571	0.582558	3.43	1.5	4.59	0.0659412	0.186187	0.723214
weight_age10	1687	relative body size at age 10	/	childhood_puberty	396450	1.82711	0.676606	2	1	3	55	2.27273	0.731679	2	1	3	0.529388	0.109035	1.203e-06	330353	1.83323	0.67445	2	1	3	49	2.32653	0.688832	2	1	3	0.592696	0.115665	2.98911e-07
height_age10	1697	relative height age 10	/	childhood_puberty	397017	2.05191	0.672235	2	1	3	58	2.13793	0.660895	2	1	3	0.0982185	0.107007	0.358687	330649	2.05623	0.67352	2	1	3	52	2.17308	0.648411	2	1	3	0.141381	0.113088	0.211233
first_facial_hair	2375	relative age at first facial hair	/	childhood_puberty	178802	2.05957	0.43662	2	1	3	29	1.96552	0.32544	2	1	3	-0.165322	0.135538	0.222562	150646	2.06431	0.433276	2	1	3	27	1.96296	0.33758	2	1	3	-0.166357	0.140149	0.23523
voice_break	2385	relative age at voice breaking	/	childhood_puberty	170861	2.01493	0.318849	2	1	3	28	1.92857	0.262265	2	1	2	-0.172959	0.118915	0.145815	144378	2.01701	0.316071	2	1	3	27	1.92593	0.26688	2	1	2	-0.174883	0.120577	0.146954
menarche	2714	age at menarche	years	childhood_puberty	211727	12.965	1.61769	13	5	25	24	12.625	1.46888	13	10	15	-0.20526	0.197173	0.29787	175409	12.9504	1.59893	13	5	25	21	12.5238	1.40068	13	10	15	-0.268675	0.210764	0.202393
age_pill	2794	age started oral contraceptive pill	years	childhood_puberty	170578	21.5363	4.66447	21	5	55	16	19.1875	5.12795	18	10	31	-0.272175	0.19776	0.168733	143760	21.4448	4.60341	21	5	55	15	19.8	4.66292	18	16	31	-0.0365562	0.200175	0.855095
fluid_intelligence	20016	fluid intelligence score	correct answers	cognition_behavior	154691	6.05239	2.14829	6	0	13	17	3.94118	2.01465	4	0	8	-1.00896	0.226791	8.63901e-06	125583	6.24116	2.0859	6	0	13	13	4.61538	1.60927	4	3	8	-0.795951	0.268808	0.00306663
memory_test	20018	prospective memory test	/	cognition_behavior	160013	2.72367	0.541578	3	1	3	19	2.42105	0.837708	3	1	3	-0.374004	0.150808	0.0131392	128079	2.76913	0.498416	3	1	3	15	2.4	0.828079	3	1	3	-0.486273	0.168738	0.00395445
neuroticism	20127	neuroticism score	"Yes" answers	cognition_behavior	323679	4.10636	3.2642	4	0	12	43	4.81395	3.14912	4	0	12	0.23122	0.141768	0.102896	272840	4.10287	3.25328	4	0	12	41	4.90244	3.19222	4	0	12	0.244746	0.145168	0.0918062
IPAQ	22032	IPAQ physical activity score	/	physical_activity	327142	1.21435	0.738519	1	0	2	44	1	0.835269	1	0	2	-0.22493	0.120153	0.0612027	271924	1.21882	0.736701	1	0	2	39	1.05128	0.825537	1	0	2	-0.175455	0.127656	0.169309
MET_min_week	22040	MET minutes per week	min/week	physical_activity	327142	2643.36	2704.16	1765	0	19278	44	2223.68	2395.03	1423	0	10158	-0.216095	0.149331	0.147874	271924	2665.39	2709.16	1782	0	19278	39	2398.85	2468.36	1533	89.5	10158	-0.117388	0.158765	0.459678
moderate_activity_min_day	894	typical duration of moderate activity	min/day	physical_activity	304429	65.8306	76.1137	40	0	1440	43	56.3488	81.8416	30	2	360	-0.360344	0.1484	0.0151751	253716	66.8129	76.3302	40	0	1440	40	59.775	83.8841	30	2	360	-0.279448	0.153962	0.0695172
vigorous_activity_min_day	914	typical duration of vigorous activity	min/day	physical_activity	225085	44.5723	47.3954	30	0	1440	27	31.8519	24.0252	30	1	90	-0.373407	0.18769	0.0466482	187317	44.5891	46.9558	30	0	1380	25	33.04	24.3182	30	1	90	-0.318398	0.194961	0.102442
walk_min_day	874	typical duration of walking	min/day	physical_activity	348863	61.1974	77.511	30	0	1440	48	65.3333	79.2017	30	5	360	-0.0118472	0.141813	0.933422	289327	61.8634	77.3708	30	0	1400	43	63.6512	74.2111	30	5	360	0.018844	0.150024	0.900044
sleep_hr_day	1160	typical sleep duration	hr/day	sleep	401925	7.15165	1.09676	7	1	22	58	7.08621	1.35445	7	2	10	-0.0178165	0.123534	0.885324	333912	7.17168	1.07673	7	1	20	51	7.03922	1.34106	7	2	10	-0.0622328	0.131855	0.636943
insomnia	1200	insomnia frequency	/	sleep	403983	2.04298	0.710938	2	1	3	58	2.03448	0.674485	2	1	3	0.0114179	0.106612	0.914712	335391	2.05222	0.70956	2	1	3	52	2	0.65679	2	1	3	-0.0344132	0.112665	0.760026
narcolepsy	1220	likelihood to doze of during the day	/	sleep	402181	0.269831	0.49529	0	0	3	57	0.350877	0.612117	0	0	2	0.117031	0.0908773	0.197818	334532	0.258467	0.485362	0	0	3	51	0.352941	0.594089	0	0	2	0.135239	0.095735	0.157762
