# Supplementary material for: Chromosomal deletions on 16p11.2 encompassing SH2B1 are associated with accelerated metabolic disease
Source: Cell Rep Med. 2023 Aug 15;4(8):101155. doi: 10.1016/j.xcrm.2023.101155 (PMC10439272; doi:10.1016/j.xcrm.2023.101155)
Supplement: Table S4. Summary statistics of the 16p11.2 BP2–3 deletion PheWAS ICD-10 codes, related to Figures 3, 4, and 5 — Description of the ICD-10-based disease diagnoses assessed in the PheWAS analysis. For each disease, we indicate the considered codes (including all subcodes), the disease’s description and broad category, as well as some additional comments related to the case-control definition. When available, we report trait summary values (number of cases, mean, SD, and median age at onset in years) for copy-neutral (blue) and deletion carriers (red) when considering all UKBB individuals (UKBB, all ancestries), only white British individuals (UKBB, white British), or the EstBB replication cohort (EstBB). Summary statistics of the logistic regression testing for an association between the deletion carrier status and disease risk (effects size [beta], SE, OR, and p value) and Cox proportional-hazards testing for an association with disease age at onset (coefficient and p value) are reported for each population (purple). [file mmc5.xlsx]

## Sheet: Table_S4
Table S4. Summary statistics of the 16p11.2 BP2-3 deletion PheWAS - ICD-10 codes. Related to Figures 3, 4 and 5.
Description of the ICD-10-based disease diagnoses assessed in the phenome-wide association scan (PheWAS) analysis. For each disease, we indicate the considered codes (inc. all subcodes), the disease’s description and broad category, as well as some additional comments related to the case-control definition. When available, we report trait summary values (number of cases, mean, standard deviation …
					UKBB - all ancestries														UKBB - white British														EstBB
FieldID: ICD10 = 41270; Date of diagnosis = 41280					copy-neutral (onset data)				deletion carriers (onset data)				association (logistic regression)				association (CoxPH)		copy-neutral (onset data)				deletion carriers (onset data)				association (logistic regression)				association (CoxPH)		copy-neutral (onset data)			deletion carriers (onset data)			association (logistic regression)
ID	codes	description	category	comment	cases	mean	SD	median	cases	mean	SD	median	beta	SE	OR	P	coeff	P	cases	mean	SD	median	cases	mean	SD	median	beta	SE	OR	P	coeff	P	cases	mean	SD	cases	mean	SD	beta	SE	OR	P
hypothyroidism	E03.9	hypothyroidism, unspecified	endocrine		23008	63.5682	8.98207	64.4052	3	54.7579	6.63862	55.7344	0.0913377	0.598074	1.09564	0.878619	0.135527	0.814465	19277	63.8237	8.8914	64.6872	2	51.7098	5.6917	51.7098	-0.195645	0.726035	0.822304	0.787567	-0.159665	0.821403
thyrotoxicosis	E05.9	thyrotoxicosis, unspecified	endocrine		2558	63.4997	10.3011	64.8734	1	64.7584		64.7584	1.21695	1.01221	3.37688	0.22926	1.22545	0.2208	2091	64.077	10.0833	65.514	1	64.7584		64.7584	1.35687	1.01363	3.88401	0.180692	1.35414	0.176181
diabetes	E10|E11|E12|E13|E14	all types of diabetes mellitus	endocrine		34421	63.651	8.98942	64.4928	22	60.1912	9.56463	61.9493	2.03277	0.281541	7.63524	5.19203e-13	1.83425	8.61623e-18	26377	64.2535	8.8448	65.1718	18	60.773	9.17594	61.9493	1.95553	0.304091	7.06768	1.26984e-10	1.72465	2.79959e-13	8314	55.27	14.09	6	52.67	11.84	1.98106	0.56847	7.25044	0.000246157
T2D	E10|E11|E12|E13|E14	insulin-independent diabetes mellitus	endocrine	AND no T1D diagnosis/gestational diabetes (#4041)	32433	55.6932	9.0743	56.1889	20	53.7389	8.08979	53.4155	1.97809	0.290733	7.22893	1.01891e-11	1.80226	8.36372e-16	24799	56.1637	8.93922	56.6543	16	53.6282	7.35402	55.2717	1.87476	0.316951	6.51928	3.31897e-09	1.70279	1.05153e-11
T1D	E10	insulin-dependent diabetes mellitus	endocrine	AND start insulin <1y of diabetes diagnosis (#2986)	1645	54.5595	10.2748	54.7379	1	45.1554		45.1554	1.41898	1.01142	4.13292	0.16063	1.41525	0.1575	1351	54.9556	10.2286	55.2936	1	45.1554		45.1554	1.53621	1.0138	4.64697	0.129697	1.52924	0.126867
diabetic_complication	H36.0|G63.2|N08.3|N17|N18|N19	diabetic complications and general renal failure	endocrine		30812	69.2185	8.16229	70.9062	8	66.142	7.26303	64.4805	0.871984	0.393436	2.39165	0.0266688	0.766105	0.0303562	25545	69.64	7.93432	71.2471	6	64.7684	6.82095	64.4805	0.669309	0.448001	1.95289	0.135178	0.554855	0.174406
lipids	E78	disorders of lipoprotein metabolism and lipidaemias	cardiovascular		61314	65.3523	8.21462	66.2368	14	61.761	9.42011	62.6311	0.713534	0.322294	2.04119	0.0268343	0.598922	0.0251041	50068	65.7419	8.05554	66.642	12	62.0087	9.08567	62.6311	0.68592	0.347741	1.9856	0.0485527	0.554314	0.0549853
HTN	I10	essential (primary) hypertension	cardiovascular		120282	64.2103	8.35574	64.9363	22	60.7682	7.57537	62.6639	0.540336	0.286179	1.71658	0.0590124	0.451377	0.0343279	99772	64.6049	8.20231	65.3306	19	60.213	7.62167	62.4394	0.511108	0.307239	1.66714	0.0962023	0.432645	0.0594571
CVD	I20|I21|I22|I24|I25	cardiovascular diseases (e.g. angina, myocardial infarction, etc.)	cardiovascular		45572	63.7809	8.62317	64.1492	4	62.9726	7.2832	65.6057	-0.494107	0.529327	0.610116	0.350582	-0.440712	0.378188	37999	64.0931	8.5118	64.4846	4	62.9726	7.2832	65.6057	-0.378293	0.533874	0.68503	0.478585	-0.337505	0.499794
BP	F31	bipolar disorder	psychiatric		1479	58.3985	10.9116	58.8665	1	64.5996		64.5996	1.50933	1.01099	4.52369	0.135459	1.50513	0.132738	1185	59.024	10.8426	59.6413	1	64.5996		64.5996	1.69943	1.01313	5.47082	0.0934619	1.6878	0.0920137
SCZ	F20|F22|F23|F25	schizophrenia and delusional disorders	psychiatric		1418	57.2294	12.5046	56.5722	1	37.755		37.755	1.54959	1.01221	4.70953	0.125795	1.56006	0.119292	1016	58.3443	12.4856	58.23	1	37.755		37.755	1.79107	1.01395	5.99585	0.0773259	1.80004	0.0725153
congenital_defect	Q65|Q66|Q67|Q68|Q69|Q70|Q76.2|Q76.3|Q76.4	congenital malformations of the musculoskeletal system	other		738	59.5359	10.7698	59.7947	1	42.2122		42.2122	2.28504	1.01397	9.82609	0.0242236	2.29861	0.0218889	611	59.6672	10.5344	60.1506	1	42.2122		42.2122	2.40939	1.01795	11.1271	0.0179383	2.41744	0.0160509
anaemia	D50|D64.9|D63.8	anaemia	other		33799	64.1885	10.5081	66.026	9	59.0594	10.3563	58.1629	0.82391	0.364512	2.2794	0.023802	0.765104	0.0217881	27369	64.7457	10.3166	66.5708	9	59.0594	10.3563	58.1629	0.995551	0.369427	2.70622	0.00704193	0.903797	0.00674347
