# Supplementary material for: Chromosomal deletions on 16p11.2 encompassing SH2B1 are associated with accelerated metabolic disease
Source: Cell Rep Med. 2023 Aug 15;4(8):101155. doi: 10.1016/j.xcrm.2023.101155 (PMC10439272; doi:10.1016/j.xcrm.2023.101155)
Supplement: Table S5. Summary statistics of the 16p11.2 BP2–3 deletion PheWAS, other binary traits, related to Figures 3, 4, and 5 — Description of binary traits assessed in the PheWAS analysis. For each trait, we indicate the UKBB field ID (“|” = combine data from both fields), description, encoding of cases (either the encoding in the respective field ID or the considered codes), and broad trait category. We report the number of cases for copy-neutral (blue) and deletion carriers (red) when considering all UKBB individuals (UKBB, all ancestries) or only white British individuals (UKBB, white British). Summary statistics of the logistic regression testing for an association between the deletion carrier status and case status (effects size [beta], SE, OR, and p value) are reported for each population (purple). [file mmc6.xlsx]

## Sheet: Table_S5
Table S5. Summary statistics of the 16p11.2 BP2-3 deletion PheWAS - Other binary traits. Related to Figures 3, 4 and 5.
Description of binary traits assessed in the phenome-wide association scan (PheWAS) analysis. For each trait, we indicate the UK Biobank Field ID (“|” = combine data from both fields), description, encoding of cases (either the encoding in the respective Field ID or the considered codes), and broad trait category. We report the number of cases for copy-neutral (blue) and deletion carriers (red) w…
						UKBB - all ancestries						UKBB - white British
trait						copy-neutral	deletion carriers	association (logistic regression)				copy-neutral	deletion carriers	association (logistic regression)
ID	FieldID	description	case	comment	category	cases	cases	beta	SE	OR	P	cases	cases	beta	SE	OR	P
depression	20002|41270	depression disorders	/	20002 codes (self-reported): 1286|1291|1531; 41270 codes (ICD-10): F31|F32|F33	mental_health	30210	7	0.505629	0.404737	1.65803	0.211563	25297	7	0.642188	0.408386	1.90064	0.115834
anxiety	20002|1980	self-reported anxiety	1	20002 codes (self-reported): 1287	mental_health	225649	34	0.280218	0.286485	1.32342	0.328014	188837	32	0.370111	0.304796	1.4479	0.224637
loneliness	2020	self-described as lonely	1		mental_health	75318	20	0.870441	0.282385	2.38796	0.00205298	60185	17	0.808978	0.301896	2.24561	0.00736966
extreme_irritability	4653	highly irritable for ≥ 2 days	1		mental_health	28610	5	0.454722	0.533045	1.57574	0.393623	22125	3	0.0970081	0.657622	1.10187	0.882727
pill	2784	ever taken oral contraceptive pill	1		medication	176956	19	-0.914568	0.476776	0.40069	0.0550814	148867	18	-0.838309	0.516643	0.432441	0.104673
cholesterol_med	6177|6153	self-reported usage of cholesterol lowering drugs	1		medication	73216	13	0.414009	0.33738	1.51287	0.219774	61025	11	0.334031	0.36341	1.39659	0.358013
BP_med	6177|6153	self-reported usage of antihypertensives	2		medication	86477	16	0.512888	0.311471	1.67011	0.0996275	72009	15	0.59256	0.326063	1.80861	0.069169
insulin_med	6177|6153	self-reported usage of insulin	3		medication	4618	5	2.12713	0.472984	8.39078	6.88339e-06	3562	3	1.73669	0.598807	5.67851	0.00372867
