# Supplementary material for: Chromosomal deletions on 16p11.2 encompassing SH2B1 are associated with accelerated metabolic disease
Source: Cell Rep Med. 2023 Aug 15;4(8):101155. doi: 10.1016/j.xcrm.2023.101155 (PMC10439272; doi:10.1016/j.xcrm.2023.101155)
Supplement: Table S6. Summary statistics of the 16p11.2 BP2–3 deletion PheWAS, blood measurements, related to Figures 3, 4, and 5 — Description of the blood measurements assessed in the PheWAS analysis. For each trait, we indicate the UKBB field ID (“/” = phenotypes are divided by each other), description, unit of measurement, and broad trait category. When available, we report trait summary values (count, mean, SD, median, minimum, and maximum) for copy-neutral (blue) and deletion carriers (red) when considering all UKBB individuals (UKBB, all ancestries) or only white British individuals (UKBB, white British). Summary statistics (effects size in beta [SD], SE and p value) of the linear regression testing for an association between deletion carrier status and trait are reported for each population (purple). Columns “FT” and “FT2” indicate whether fasting time (#74) and fasting time squared, respectively, were included (= 1) or not (= 0) as covariates in the linear regression model. [file mmc7.xlsx]

## Sheet: Table_S6
Table S6. Summary statistics of the 16p11.2 BP2-3 deletion PheWAS - Blood measurements. Related to Figures 3, 4 and 5.
Description of the blood measurements assessed in the phenome-wide association scan (PheWAS) analysis. For each trait, we indicate the UK Biobank Field ID (“/” = phenotypes are divided by each other), description, unit of measurement, and broad trait category. When available, we report trait summary values (count, mean, standard deviation (SD), median, minimum and maximum) for copy-neutral (blue)…
					UKBB - all ancestries																	UKBB - white British
trait					copy-neutral						deletion carriers						association (linear regression)					copy-neutral						deletion carriers						association (linear regression)
ID	FieldID	description	unit	category	count	mean	SD	median	min.	max.	count	mean	SD	median	min.	max.	FT	FT2	beta [SD]	SE	P	count	mean	SD	median	min.	max.	count	mean	SD	median	min.	max.	FT	FT2	beta [SD]	SE	P
ALT	30620	alanine aminotransferase	U/L	blood_biochemistry	385643	23.5436	14.135	20.14	3.01	495.19	58	29.6281	19.3746	24.19	11.32	114.35	1	1	0.358319	0.122954	0.00356566	319821	23.5195	13.9941	20.16	3.01	495.19	51	29.3722	19.9455	24.45	11.32	114.35	1	1	0.32727	0.131345	0.0127142
albumin	30600	albumin	g/L	blood_biochemistry	353354	45.2198	2.62886	45.205	17.38	59.46	50	45.6708	2.99568	45.455	40.12	51.01	1	1	0.107338	0.138344	0.437821	293008	45.2391	2.61051	45.22	18.87	59.46	43	45.626	3.07761	44.41	40.12	51.01	1	1	0.0793431	0.149368	0.595286
ALP	30610	alkaline phosphatase	U/L	blood_biochemistry	385825	83.509	26.4568	80.2	8	1416.7	58	99.7103	28.8064	94.65	46.2	189.2	1	1	0.678307	0.128069	1.18e-07	319959	83.5891	26.468	80.3	8	1416.7	51	100.649	28.8799	96.4	46.2	189.2	1	1	0.724386	0.136779	1.18413e-07
ApoA	30630	apolipoprotein A	g/L	blood_biochemistry	351261	1.53765	0.271017	1.51	0.419	2.5	50	1.34646	0.207015	1.315	1.026	2.011	1	1	-0.67259	0.128926	1.82e-07	291270	1.54206	0.270174	1.515	0.42	2.5	43	1.36888	0.209084	1.322	1.026	2.011	1	1	-0.602789	0.139684	1.59381e-05
ApoB	30640	apolipoprotein B	g/L	blood_biochemistry	383854	1.03177	0.238062	1.017	0.4	2	57	0.940263	0.206689	0.963	0.541	1.468	1	0	-0.38883	0.131343	0.00307241	318393	1.03489	0.238257	1.02	0.4	2	50	0.944	0.20033	0.967	0.541	1.468	1	1	-0.37534	0.140348	0.00748755
AST	30650	aspartate aminotransferase	U/L	blood_biochemistry	384359	26.2268	10.7442	24.4	3.3	947.2	57	29.7088	13.3863	26.4	14.7	83	1	1	0.268363	0.126576	0.0339919	318762	26.1884	10.5955	24.4	3.3	947.2	50	30.138	14.0423	26.4	14.7	83	1	1	0.298727	0.135216	0.0271577
CRP	30710	C-reactive protein	mg/L	blood_biochemistry	384965	2.58269	4.35571	1.32	0.08	79.96	58	5.02155	5.63513	2.6	0.14	22.98	1	1	0.650654	0.129493	5.05e-07	319253	2.58535	4.37685	1.32	0.08	79.95	51	5.00941	5.58322	2.76	0.14	22.98	1	0	0.69181	0.138316	5.68669e-07
Ca	30680	calcium	mmol/L	blood_biochemistry	353241	2.37987	0.0942153	2.376	1.05	3.611	50	2.36454	0.0944451	2.365	2.152	2.579	1	1	-0.154345	0.140527	0.272061	292901	2.38054	0.0937549	2.376	1.192	3.572	43	2.36091	0.0949328	2.364	2.152	2.579	1	1	-0.201468	0.151531	0.183669
cholesterol	30690	cholesterol	mmol/L	blood_biochemistry	385816	5.69064	1.14363	5.649	0.601	13.719	58	5.00717	1.08728	5.082	2.968	7.287	1	0	-0.598443	0.127852	2.86e-06	319945	5.71477	1.14363	5.674	1.432	13.719	51	5.06318	1.06907	5.087	2.968	7.287	1	1	-0.561883	0.136601	3.90109e-05
Cr_serum	30700	serum creatinine	umol/L	blood_biochemistry	385621	72.3314	18.4841	70.4	10.7	1220.1	58	75.8052	14.908	75.6	49	118.3	1	1	0.193079	0.104837	0.0655179	319780	72.373	17.8273	70.5	10.8	1219.4	51	76.4745	14.21	75.9	50.5	118.3	1	1	0.255752	0.112309	0.0227742
cystatinC	30720	cystatin C	mg/L	blood_biochemistry	385797	0.906772	0.176099	0.885	0.295	7.487	58	1.08043	0.208105	1.057	0.754	2.107	1	1	1.09102	0.117806	2.03e-20	319923	0.908694	0.172068	0.888	0.295	7.487	51	1.08596	0.217407	1.062	0.754	2.107	1	1	1.12671	0.126334	4.75057e-19
GGT	30730	gamma-glutamyl transferase	U/L	blood_biochemistry	385619	37.3482	42.1063	26.3	5	1184.9	58	52.2948	76.0867	29.3	10.3	483.7	1	1	0.192352	0.121264	0.112689	319786	37.3208	41.7254	26.2	5	1167.2	51	55.7471	80.5607	29.2	10.3	483.7	1	1	0.24514	0.129502	0.0583651
glucose	30740	glucose	mmol/L	blood_biochemistry	352964	5.12475	1.24264	4.93	1.005	36.813	50	6.32806	3.75954	4.9075	3.343	23.777	1	1	0.353875	0.139165	0.0109955	292701	5.11796	1.20559	4.933	1.005	36.813	43	6.11649	3.49313	4.888	3.343	23.777	1	1	0.32667	0.15016	0.0295952
HbA1c	30750	glycated haemoglobin	mmol/mol	blood_biochemistry	384421	36.1316	6.81548	35.2	15	515.2	56	40.65	14.2653	35.3	23.9	88.4	1	1	0.308459	0.126302	0.0145973	319804	35.9524	6.50828	35.1	15	515.2	50	40.298	14.5556	35.2	23.9	88.4	1	1	0.281446	0.134864	0.0368991
HDL	30760	HDL cholesterol	mmol/L	blood_biochemistry	353195	1.44838	0.382789	1.398	0.219	4.401	50	1.16024	0.316701	1.0785	0.709	2.543	1	1	-0.779063	0.12724	9.21e-10	292883	1.45243	0.382126	1.402	0.219	4.401	43	1.18967	0.319096	1.112	0.793	2.543	1	1	-0.697697	0.137693	4.04292e-07
IGF1	30770	insulin growth factor 1	nmol/L	blood_biochemistry	383734	21.434	5.69602	21.282	1.445	126.766	57	22.2342	7.21899	22.28	4.597	47.253	1	1	0.0551485	0.126956	0.664006	318223	21.4104	5.65921	21.267	1.445	126.766	50	22.5573	7.4013	22.8355	4.597	47.253	1	1	0.105301	0.135863	0.438307
LDL	30780	LDL cholesterol (direct)	mmol/L	blood_biochemistry	385079	3.5551	0.86894	3.516	0.266	9.797	58	3.12743	0.811449	3.1915	1.368	4.968	1	0	-0.50904	0.129677	8.66e-05	319342	3.57064	0.869985	3.532	0.546	9.797	51	3.14416	0.794148	3.136	1.368	4.968	1	0	-0.498782	0.138478	0.000315983
LPA	30790	lipoprotein A	nmol/L	blood_biochemistry	308749	44.7081	49.1909	21.12	3.8	189	43	41.2947	44.3781	24.8	3.9	184.2	1	1	-0.0136572	0.151205	0.928031	254371	44.1579	49.4969	20.1	3.8	189	38	42.2926	46.5676	24.65	3.9	184.2	1	0	0.00546694	0.161839	0.973052
SHBG	30830	sex hormone-binding globuline	nmol/L	blood_biochemistry	349938	51.5719	27.796	45.18	0.39	241.92	50	44.1696	20.5932	40.96	16.4	129.54	1	0	-0.152977	0.127859	0.231523	290195	51.8208	27.6436	45.51	0.39	241.92	43	44.494	16.7017	44.92	16.4	83.07	1	1	-0.118067	0.13858	0.394227
testosterone	30850	testosterone	nmol/L	blood_biochemistry	349656	6.59085	6.05951	4.7	0.35	54.342	52	7.32196	5.87221	8.0235	0.419	19.271	1	0	-0.113884	0.0834274	0.172232	290071	6.60952	6.05142	5.129	0.35	54.342	45	7.53842	6.08111	8.445	0.419	19.271	1	0	-0.103752	0.089722	0.247528
bilirubin	30840	bilirubin (total)	umol/L	blood_biochemistry	384171	9.14279	4.44346	8.08	1.08	144.52	57	10.5919	6.75592	8.37	4.81	37.13	1	1	0.160834	0.125776	0.200989	318607	9.1449	4.43082	8.09	1.08	144.52	50	10.3892	5.9812	8.385	5.11	36.21	1	1	0.174358	0.134301	0.194198
total_protein	30860	total protein	g/L	blood_biochemistry	352991	72.5193	4.12053	72.31	36.27	117.36	50	71.4614	4.23169	71.3	60.99	81.43	1	1	-0.297071	0.138835	0.0323763	292685	72.3535	4.03156	72.17	36.27	117.36	43	71.5277	4.2508	71.33	60.99	81.43	1	1	-0.241503	0.15156	0.111062
TG	30870	triglycerides	mmol/L	blood_biochemistry	385495	1.74431	1.02608	1.48	0.231	11.278	58	2.08128	1.28525	1.5175	0.665	5.573	1	0	0.300575	0.126302	0.0173218	319681	1.75552	1.02204	1.494	0.231	11.278	51	2.06743	1.30678	1.45	0.665	5.573	1	0	0.272824	0.135525	0.0441067
urate	30880	urate	umol/L	blood_biochemistry	385332	309.313	80.4227	303.2	89.2	1067.5	58	337.186	80.2385	330.95	189.3	517	1	0	0.293025	0.111096	0.00835031	319533	309.473	80.2846	303.4	89.2	884.3	51	338.673	81.284	331.7	189.3	517	1	1	0.313981	0.118514	0.00806572
urea	30670	urea	mmol/L	blood_biochemistry	385565	5.40045	1.40127	5.26	0.91	41.83	58	5.545	1.39741	5.53	2.85	9.09	1	1	0.167409	0.124455	0.178581	319734	5.43493	1.39117	5.3	0.91	41.83	51	5.61235	1.41811	5.63	2.85	9.09	1	1	0.19873	0.133435	0.136399
vitamin_D	30890	vitamin D	nmol/L	blood_biochemistry	368347	48.5058	21.0988	46.7	10	340	56	45.8857	21.6107	44.05	10.1	95.7	1	0	-0.141284	0.129277	0.274447	305858	49.8172	20.9566	48.2	10	340	49	47.9449	21.2224	49.2	12	95.7	1	1	-0.0900776	0.141773	0.525192
Cr_urine	30510	urine creatinine	umol/L	urine_assay	392890	8900.21	5826.3	7565	88	88160	55	9475.76	7368.25	7015	2113	38153	1	1	0.0601051	0.125494	0.631977	325972	8805.87	5740.27	7483	88	88160	48	9222.92	6448.6	7126	2113	31045	1	1	0.0672986	0.134934	0.617954
microalbumin_urine	30500	urine microalbumine	mg/L	urine_assay	123762	31.4266	133.072	11.5	6.7	6746.5	18	17.2389	9.42607	16.4	6.9	36.3	1	0	0.150051	0.232722	0.519082	100879	29.645	123.204	11.4	6.7	5599	15	17.3533	9.91693	14	6.9	36.3	1	0	0.204668	0.255425	0.422969
acetate	23475	acetate (ketone body)	mmol/L	NMR	97112	0.0168661	0.0332976	0.014111	0	1.8006	13	0.0189563	0.0113182	0.017725	0.0050952	0.051792	1	1	0.38326	0.275242	0.16379	80645	0.0168347	0.0336924	0.014059	0	1.8006	12	0.0189554	0.0118215	0.016745	0.0050952	0.051792	1	1	0.360195	0.286523	0.208713
acetoacetate	23476	acetoacetate (ketone body)	mmol/L	NMR	97138	0.0125668	0.0120851	0.00938215	0	0.42611	13	0.018959	0.0178562	0.013031	0.0025044	0.06704	1	1	0.453529	0.268962	0.0917573	80665	0.0126459	0.0121647	0.0094539	0	0.42611	12	0.0175774	0.0179097	0.0111947	0.0025044	0.06704	1	1	0.352565	0.279969	0.207924
acetone	23477	acetone (ketone body)	mmol/L	NMR	97138	0.0141895	0.00556305	0.012859	0.0023285	0.3472	13	0.0164633	0.00900502	0.014427	0.0093994	0.04448	1	1	0.280561	0.271199	0.300896	80665	0.0142182	0.00557859	0.012891	0.0023285	0.3472	12	0.0164347	0.00940482	0.01413	0.0093994	0.04448	1	1	0.219501	0.282427	0.437047
GPacetyls	23480	glycoprotein acetyls (inflammation marker)	mmol/L	NMR	97141	0.79094	0.116666	0.78206	0.36765	1.8847	13	0.823568	0.134947	0.87568	0.61254	1.0028	1	1	0.264045	0.273365	0.334092	80668	0.792437	0.116255	0.783735	0.36765	1.8847	12	0.841153	0.124421	0.881475	0.65367	1.0028	1	1	0.435177	0.285282	0.127156
alanine	23460	alanine (amino acid)	mmol/L	NMR	97137	0.296021	0.0763783	0.28855	0.088717	1.2726	13	0.2761	0.0753622	0.28492	0.13184	0.39725	1	1	-0.238852	0.270781	0.377732	80664	0.296058	0.0759356	0.28873	0.088717	1.2726	12	0.288122	0.0643911	0.28534	0.18128	0.39725	1	1	-0.0158941	0.282271	0.955097
glutamine	23461	glutamine (amino acid)	mmol/L	NMR	96844	0.529571	0.0796387	0.52822	0.084434	1.3481	13	0.524559	0.0849606	0.51344	0.39793	0.67404	1	1	-0.1058	0.275322	0.700773	80424	0.530069	0.0791289	0.52871	0.084434	1.3481	12	0.532104	0.0840666	0.52525	0.39793	0.67404	1	1	-0.0117468	0.28689	0.96734
glycine	23462	glycine (amino acid)	mmol/L	NMR	97055	0.162392	0.0636422	0.15037	0	0.64574	13	0.144771	0.0365153	0.14316	0.056687	0.19907	1	1	-0.250601	0.260424	0.335911	80598	0.162454	0.0636416	0.15042	0	0.64574	12	0.144905	0.0381356	0.142255	0.056687	0.19907	1	1	-0.229443	0.27049	0.396301
histidine	23463	histidine (amino acid)	mmol/L	NMR	96961	0.0641922	0.0105235	0.063828	0.021156	0.46746	13	0.0645558	0.0124273	0.058341	0.049774	0.0907	1	1	-0.0218524	0.273532	0.936325	80518	0.064236	0.0106276	0.063886	0.025938	0.46746	12	0.0654682	0.0125169	0.0604585	0.049774	0.0907	1	1	0.0686425	0.284698	0.809473
phenylalanine	23468	phenylalanine (amino acid)	mmol/L	NMR	97082	0.0450164	0.0108832	0.0440145	0.0051803	0.87997	13	0.0452512	0.015568	0.043406	0.025101	0.085017	1	1	-0.0841014	0.273717	0.758649	80619	0.0450603	0.0109855	0.044065	0.0051803	0.87997	12	0.0469232	0.0149917	0.043629	0.025101	0.085017	1	1	0.0945593	0.284933	0.739992
tyrosine	23469	tyrosine (amino acid)	mmol/L	NMR	96974	0.0613537	0.0139311	0.059626	0.0055112	0.17798	13	0.0624342	0.0177092	0.053871	0.037245	0.098984	1	1	0.0267903	0.270982	0.921247	80529	0.0614418	0.0139272	0.059701	0.0055112	0.16941	12	0.0645333	0.0167224	0.059065	0.047993	0.098984	1	1	0.191507	0.281971	0.497029
isoleucine	23465	isoleucine (branched chain amino acid)	mmol/L	NMR	97138	0.0497632	0.0174402	0.046637	0.00096926	0.19911	13	0.0514658	0.0191077	0.044354	0.025812	0.091529	1	0	0.0927925	0.269076	0.730203	80665	0.0496112	0.0173103	0.0465	0.0055719	0.19911	12	0.0527724	0.0193412	0.044888	0.025812	0.091529	1	0	0.158175	0.280291	0.572534
leucine	23466	leucine (branched chain amino acid)	mmol/L	NMR	97137	0.100582	0.0276594	0.096583	0.013692	0.44772	13	0.0993565	0.0309704	0.097321	0.057985	0.16126	1	1	-0.0594192	0.263255	0.821428	80664	0.1004	0.0274666	0.096418	0.025656	0.37658	12	0.101206	0.0315884	0.098005	0.057985	0.16126	1	1	-0.0105182	0.274128	0.969393
valine	23467	valine (branched chain amino acid)	mmol/L	NMR	97113	0.202882	0.0418607	0.19806	0.067384	0.84766	13	0.209145	0.0540177	0.19434	0.13627	0.29597	1	1	0.101742	0.267006	0.703169	80643	0.202712	0.0415047	0.19792	0.067384	0.56044	12	0.215218	0.0515765	0.208385	0.1455	0.29597	1	1	0.250851	0.278097	0.367047
lactate	23471	lactate	mmol/L	NMR	96881	3.81683	1.09042	3.6912	0.72216	17.869	13	3.84074	1.43027	3.4883	2.1226	7.4261	1	1	0.00973032	0.274172	0.971689	80454	3.81736	1.07923	3.6947	0.72216	17.869	12	3.97474	1.40605	3.67885	2.1226	7.4261	1	1	0.157346	0.285283	0.581263
pyruvate	23472	pyruvate	mmol/L	NMR	96845	0.0784615	0.0332919	0.075301	0.0010455	1.8478	13	0.0821792	0.0417724	0.085981	0.031155	0.19679	1	1	0.0503688	0.274864	0.854602	80424	0.0783008	0.0333557	0.0753605	0.0010455	1.8478	12	0.0864313	0.0405853	0.0881845	0.033282	0.19679	1	1	0.228579	0.286311	0.424664
LA	23449	linoleic acid (polyunsaturated omega 6 fatty acid)	mmol/L	NMR	97051	3.41465	0.686258	3.3681	1.1267	8.4031	13	3.17998	1.00418	2.7347	1.8732	5.2706	1	0	-0.511185	0.27054	0.0588286	80592	3.41468	0.67811	3.3708	1.1267	8.4031	12	3.21708	1.03948	2.67695	1.8732	5.2706	1	0	-0.440518	0.282728	0.119214
monoUFA	23447	monounsaturated fatty acids	mmol/L	NMR	97051	2.81302	0.81753	2.6714	0.75527	12.472	13	3.05532	1.23894	2.408	1.7326	5.36	1	1	0.0816445	0.271609	0.763724	80592	2.83616	0.817329	2.6961	0.75527	10.389	12	3.13308	1.26046	2.86415	1.7326	5.36	1	1	0.16801	0.285404	0.556082
omega3	23444	omega-3 fatty acids	mmol/L	NMR	97051	0.52598	0.219907	0.4924	0.026394	3.6941	13	0.491646	0.169875	0.45393	0.28035	0.83138	1	1	-0.142799	0.265489	0.590666	80592	0.525756	0.217723	0.49315	0.030013	3.6941	12	0.500491	0.174275	0.478305	0.28035	0.83138	1	1	-0.101032	0.276389	0.714708
omega6	23445	omega-6 fatty acids	mmol/L	NMR	97051	4.45111	0.682327	4.4086	2.0614	9.4845	13	4.20318	0.961277	3.7809	2.7995	6.1103	1	1	-0.523239	0.269008	0.0517697	80592	4.4537	0.676747	4.41335	2.0614	9.4845	12	4.2312	0.998463	3.7464	2.7995	6.1103	1	1	-0.46773	0.280597	0.0955356
polyUFA	23446	polyunsaturated fatty acids	mmol/L	NMR	97051	4.97709	0.802875	4.9255	2.2694	10.76	13	4.69483	1.08348	4.2525	3.0798	6.9417	1	1	-0.501324	0.267805	0.0612133	80592	4.97946	0.798719	4.92985	2.2694	10.76	12	4.73169	1.12311	4.34495	3.0798	6.9417	1	1	-0.442609	0.278829	0.112429
SFA	23448	saturated fatty acids	mmol/L	NMR	97051	4.03929	0.949389	3.9086	1.3945	13.605	13	4.03568	1.39228	3.5769	2.3912	7.1907	1	1	-0.219586	0.271204	0.418131	80592	4.07	0.946759	3.9385	1.3945	12.646	12	4.10608	1.42981	3.577	2.3912	7.1907	1	1	-0.152437	0.28466	0.592301
LA_norm	23449/23442	linoleic acid normalized for total fatty acids	/	NMR	97051	0.290887	0.0425435	0.292531	0.125556	3.1398	13	0.270176	0.0266774	0.263523	0.24186	0.339579	1	1	-0.620578	0.266931	0.0200813	80592	0.289532	0.0426752	0.291289	0.125556	3.1398	12	0.268866	0.0274235	0.262488	0.24186	0.339579	1	1	-0.632875	0.28005	0.0238324
monoUFA_norm	23447/23442	monounsaturated fatty acids normalized for total fatty acids	/	NMR	97051	0.235005	0.0347597	0.231942	0.134512	2.8437	13	0.252815	0.0350102	0.241299	0.193598	0.300127	1	1	0.630297	0.264983	0.0173788	80592	0.235905	0.0355248	0.23287	0.144684	2.8437	12	0.255394	0.0352532	0.246592	0.193598	0.300127	1	1	0.709592	0.278503	0.0108397
omega3_norm	23444/23442	omega-3 fatty acids normalized for total fatty acids	/	NMR	97051	0.0442552	0.0160587	0.0421344	0.00170647	0.58503	13	0.0427677	0.0136135	0.038918	0.0302392	0.0790062	1	1	-0.066091	0.265649	0.803523	80592	0.0439973	0.0157067	0.0419945	0.00328118	0.58503	12	0.0429732	0.0141977	0.0388747	0.0302392	0.0790062	1	1	-0.0629185	0.277942	0.820912
omega6_norm	23445/23442	omega-6 fatty acids normalized for total fatty acids	/	NMR	97051	0.381473	0.0499178	0.38613	0.177314	3.963	13	0.364751	0.0388194	0.36968	0.298603	0.418259	1	1	-0.428747	0.266327	0.107434	80592	0.379851	0.0504033	0.384642	0.177314	3.9152	12	0.361457	0.0386022	0.36469	0.298603	0.418259	1	1	-0.508902	0.280724	0.0698629
polyUFA_norm	23446/23442	polyunsaturated fatty acids normalized for total fatty acids	/	NMR	97051	0.425728	0.0533805	0.430459	0.194285	4.4899	13	0.407518	0.046367	0.420039	0.330736	0.48095	1	1	-0.408989	0.265768	0.123834	80592	0.423848	0.0538507	0.428711	0.194285	4.4857	12	0.404431	0.0470121	0.409046	0.330736	0.48095	1	1	-0.47464	0.281578	0.091868
SFA_norm	23448/23442	saturated fatty acids normalized for total fatty acids	/	NMR	97051	0.340194	0.0372648	0.338764	0.244219	3.7464	13	0.339672	0.0199984	0.333577	0.312841	0.383443	1	1	-0.0703588	0.27135	0.795411	80592	0.341251	0.0381902	0.339626	0.244219	3.7464	12	0.34018	0.0207999	0.333306	0.312841	0.383443	1	1	-0.0614456	0.287258	0.830623
sphingomyelins	23438	sphingomyelins	mmol/L	NMR	97051	0.441863	0.0715728	0.43863	0.19396	1.0081	13	0.383218	0.0532892	0.38608	0.29303	0.47481	1	1	-0.957947	0.257022	0.00019381	80592	0.443243	0.0715034	0.44017	0.19396	1.0081	12	0.381852	0.0554202	0.384105	0.29303	0.47481	1	1	-0.972447	0.267884	0.00028348
PC	23437	phosphatidylcholines (phospholipid)	mmol/L	NMR	97051	2.07532	0.374243	2.0556	0.67857	5.1542	13	1.83332	0.328984	1.7421	1.3669	2.6222	1	0	-0.785194	0.257283	0.00227484	80592	2.08394	0.372861	2.0643	0.67857	5.1542	12	1.84092	0.342418	1.76195	1.3669	2.6222	1	0	-0.756937	0.268835	0.00486956
PG	23434	phosphoglycerides (phospholipid)	mmol/L	NMR	97051	2.25063	0.397146	2.2299	0.80889	5.5423	13	2.03406	0.395509	1.8984	1.5049	2.9418	1	1	-0.684311	0.259583	0.00838552	80592	2.25985	0.395968	2.2397	0.80889	5.5423	12	2.04537	0.410896	1.93085	1.5049	2.9418	1	1	-0.648599	0.271164	0.0167634
