# Supplementary material for: Chromosomal deletions on 16p11.2 encompassing SH2B1 are associated with accelerated metabolic disease
Source: Cell Rep Med. 2023 Aug 15;4(8):101155. doi: 10.1016/j.xcrm.2023.101155 (PMC10439272; doi:10.1016/j.xcrm.2023.101155)
Supplement: Table S7. Disease definitions for matched cohort analyses, related to Figures 4 and 5 — Refined disease definitions for the BMI-matched cohort analyses. For each trait, we provide the conditions under which the listed UKBB field ID (“|” = combine data from both fields) are considered as cases if individuals meet the criteria under “value” for the given trait. Similarly, for disease phenotypes, the age at onset was defined as the earliest documented occurrence in the listed field IDs. [file mmc8.xlsx]

## Sheet: Table_S7
Table S7. Disease definitions for matched cohort analyses. Related to Figures 4 and 5.
Refined disease definitions for the BMI-matched cohort analyses. For each trait, we provide the conditions under which the listed UK Biobank Field ID (“|” = combine data from both fields) are considered as cases if individuals meet the criteria under “value” for the given trait. Similarly, for disease phenotypes, the age at onset was defined as the earliest documented occurrence in the listed Fie…
trait	condition		FieldID	FieldID definition	value	age at onset	FieldID	FieldID defintion
diabetes	any of		30750	Glycated haemoglobin (HbA1c)	>48	earliest of	21022	Age at recruitment (instance 0)
			30740	Glucose	>11		21022	Age at recruitment (instance 0)
			2443	Diabetes diagnosed by doctor	"Yes"		2976	Age diabetes diagnosed
			20002	Non-cancer illness code, self-reported	diabetes|type 2 diabetes		20009	Interpolated Age of participant when non-cancer illness first diagnosed
			41270	Diagnoses - ICD10	E10|E11|E12|E13|E14		41280	Date of first in-patient diagnosis - ICD10
type 1 diabetes (T1D)	all of		2986	Started insulin within one year diagnosis of diabetes	"Yes"
			21022|2976|20009|41280	Earliest documented age of onset of diabetes	<20
			1687	Comparative body size at age 10	!="Plumper"
			41270	Diagnoses - ICD10	E10
	or		20002	Non-cancer illness code, self-reported	type 1 diabetes
type 2 diabetes (T2D)		diabetes - T1D
diabetes medication	any of		20003	Treatment/medication code	metformin|glucophage 500mg tablet|glipizide|glibenese 5mg tablet|minodiab 2.5mg tablet|gliquidone|tolazamide|tolbutamide|glucophage 500mg tablet|chlorpropamide|glymese 250mg tablet|glibenclamide|gliclazide|diamicron 80mg tablet|insulin product
diabetic complications	any of		41270	Diagnoses - ICD10	H36.0|H35.8|H35.9|G63.2|G62.8|G62.9|N08.3|N17|N18|N19
liver diagnoses	any of		41270	Diagnoses - ICD10	K70|K71|K72|K73|K74|K75|K76|K77	earliest of	41280	Date of first in-patient diagnosis - ICD10
non-alcoholic fatty liver disease (NAFLD)	any of		41270	Diagnoses - ICD10	K76.0|K76.9	earliest of	41280	Date of first in-patient diagnosis - ICD10
			30620	Alanine aminotransferase	>55		21022	Age at recruitment (instance 0)
			30650	Aspartate aminotransferase	>48		21022	Age at recruitment (instance 0)
	excluded if		41270	Diagnoses - ICD10	K70
hypertension	any of		6150	Vascular/heart problems diagnosed by doctor	High blood pressure	earliest of	2966	Age high blood pressure diagnosed
			6177	Medication for cholesterol, blood pressure or diabetes	Blood pressure medication		21022	Age at recruitment (instance 0)
			6153	Medication for cholesterol, blood pressure, diabetes, or take exogenous hormones	Blood presure medication		21022	Age at recruitment (instance 0)
		mean ≥ 2 measurements	4079	Diastolic blood pressure, automated reading	>90		21022	Age at recruitment (instance 0)
		mean ≥ 2 measurements	94	Diastolic blood pressure, manual reading	>90		21022	Age at recruitment (instance 0)
		mean ≥ 2 measurements	4080	Systolic blood pressure, automated reading	>140		21022	Age at recruitment (instance 0)
		mean ≥ 2 measurements	93	Systolic blood pressure, manual reading	>140		21022	Age at recruitment (instance 0)
			20002	Non-cancer illness code, self-reported	hypertension		20009	Interpolated age of non-cancer illness code
			41270	Diagnoses - ICD10	I10		41280	Date of first in-patient diagnosis - ICD10
dyslipidemia	any of		30690	Cholesterol	>5.2	earliest of	21022	Age at recruitment (instance 0)
			30780	LDL direct	>3.9		21022	Age at recruitment (instance 0)
		if fasting time >8h	30870	Triglycerides	>2.3		21022	Age at recruitment (instance 0)
		if fasting time <8h	30870	Triglycerides	>3.9		21022	Age at recruitment (instance 0)
			20002	Non-cancer illness code, self-reported	high cholesterol		20009	Interpolated Age of participant when non-cancer illness first diagnosed
			41270	Diagnoses - ICD10	E78.0|E78.1|E78.2|E78.4|E78.5|E78.6|E78.8|E78.9		41280	Date of first in-patient diagnosis - ICD10
dyslipidemia medication	any of		20003	Treatment/medication code	fenofibrate|bezafibrate|bezalip 200mg tablet|bezalip-mono 400mg m/r tablet|clofibrate|ciprofibrate|simvastatin|pravastatin|lipitor 10mg tablet|atorvastatin|rosuvastatin|crestor 10mg tablet|fluvastatin|omega-3|cod liver oil capsule|starflower oil|flax oil tablet|omacor 1g capsule|ezetimibe|ezetrol 10mg tablet
mixed dyslipidemia & hyper- trigylceridemia	any of	if fasting time >8h	30870	Triglycerides	>2.3
		if fasting time <8h	30870	Triglycerides	>3.9
			41270	Diagnoses - ICD10	E78.1
	facultative		30690	Cholesterol	>5.2
	facultative		30780	LDL direct	>3.9
	facultative		20002	Non-cancer illness code, self-reported	high cholesterol
	facultative		41270	Diagnoses - ICD10	E78.0|E78.2|E78.4|E78.5|E78.6|E78.8|E78.9
cardiovascular disease (CVD)	any of		6150	Vascular/heart problems diagnosed by doctor	Angina|Heart attack|Stroke	earliest of	3894|3627|4056	Age of heart attack|angina|stroke diagnosed
			20003	Treatment/medication code	glyceryl trinitrate|nitrolingual 400micrograms spray|isosorbide mononitrate|nicorandil|gtn - glyceryl trinitrate|coro-nitro spray 400micrograms spray|gtn 300micrograms sublingual tablet|suscard 1mg m/r buccal tablet|nitro-dur 2.5mg/24hours transdermal patch|ismo 10 tablet|imdur 60mg durule|elantan 10 tablet|isib 20mg tablet|glytrin 400micrograms spray|isosorbide dinitrate|isordil 5mg sublingual t…
			20002	Non-cancer illness code, self-reported	angina|heart attack/myocardial infarction|transient ischaemic attack (tia)|leg claudication/ intermittent claudication|arterial embolism		20009	Interpolated Age of participant when non-cancer illness first diagnosed
			41270	Diagnoses - ICD10	I20|I21|I22|I24|I25|I63|I64|I65|I66		41280	Date of first in-patient diagnosis - ICD10
anaemia	any of	females	30020	Haemoglobin concentration	<12
		males	30020	Haemoglobin concentration	<13
			20002	Non-cancer illness code, self-reported	iron deficiency anaemia
			41270	Diagnoses - ICD10	D50|D53|D63|D64
depressive disorders	any of		20002	Non-cancer illness code, self-reported	post-natal depression|depression|mania/bipolar disorder/manic depression
			41270	Diagnoses - ICD10	F31|F32|F33
			20126	Bipolar and major depression status	Bipolar I Disorder
