# Supplementary material for: Chromosomal deletions on 16p11.2 encompassing SH2B1 are associated with accelerated metabolic disease
Source: Cell Rep Med. 2023 Aug 15;4(8):101155. doi: 10.1016/j.xcrm.2023.101155 (PMC10439272; doi:10.1016/j.xcrm.2023.101155)
Supplement: Table S8. Summary statistics for the matched cohort analyses, related to Figures 4 and 5 — The UKBB field ID (“|” = combine data from both fields) or table in which the assessed traits are defined are listed in the first column. The descriptive statistics provides the mean ± SEM for continuous traits, the prevalence for binary traits, and the mean age at onset ±SEM for binary traits assessed through Cox proportional-hazard model for both deletion carriers and matched participants. Inferential statistics of the comparison between deletion carriers and matched controls are reported, including the p values, test statistics (Wilcoxon test, W; other tests, detailed test statistics provided in indicated tables) and effect sizes (Wilcoxon test, r; Cox proportional-hazards model, HR with 95% confidence interval [CI]; other tests, detailed effect sizes provided in indicated tables). [file mmc9.xlsx]

## Sheet: Table_S8
Table S8. Summary statistics for the matched cohort analyses. Related to Figures 4 and 5.
The UK Biobank Field ID (“|” = combine data from both fields) or table in which the assessed traits are defined are listed in the first column. The descriptive statistics provides the mean ± standard error of the mean (SEM) for continuous traits, the prevalence for binary traits and the mean age at onset ± SEM for binary traits assessed through Cox proportional hazard model, for both deletion car…
		descriptive statistics		inferential statistics
FieldID/definition	description [unit]	deletion carriers	matched non-carriers	P	test statistic	effect size
1687	prevalence „plumper“ at age 10	0.414	0.233	0.002	Table S9A
Table S7	prevalence of type 2 diabetes	0.379	0.144	0.004	Table S9B
Table S7	age of onset/risk of type 2 diabetes	51.1±2.4	54.8 ± 0.5	1.59e-07	TableS9C	HR = 4.0; 95% CI [2.3, 6.7]
Table S7	prevalence of diabetes with antidiabetic treatment	0.591	0.358	0.033	Table S9D
Table S7	number of antidiabetic drugs (in diabetes)	1.69 ± 0.13	1.37 ± 0.04	0.022	W = 662	r = -0.179
30740	glucose (in diabetics) [mmol/L]	8.39 ± 1.18	6.97 ± 0.17	0.006	Table S9E
30750	glycated haemoglobin (HbA1c; in diabetics) [mmol/mol]	53.3 ± 3.9	48.7 ± 0.7	0.005	Table S9F
Table S7	prevalence of diabetics with complications	0.318	0.258	0.534	Table S9G
30720	cystatin C [mg/L]	1.077 ± 0.028	0.929 ± 0.003	5.962e-14	Table S9H
30710	C-reactive protein [mg/L]	4.84 ± 0.73	3.49 ± 0.09	0.015	Table S9I
30620	alanine aminotransferase [U/L]	27.3 ± 2.2	27.2 ± 0.3	0.858	Table S9L
30650	aspartate aminotransferase [U/L]	28.3 ± 1.6	27.4 ± 0.2	0.03	group: lipid lowering drugs; Table S9M
30610	alkaline phosphatase [U/L]	97.3 ± 3.5	85.0 ± 0.5	0.00019	Table S9J
30730	gamma-glutamyl transferase [U/L]	40.7 ± 5.2	43.4 ± 0.8	0.013	group: lipid lowering drugs; Table S9N
30840	bilirubin (total) [umol/L]	10.5 ± 0.9	9.0 ± 0.1	0.049	Table S9K
Table S7	prevalence of non-alcoholic fatty liver disease	0.039	0.024	0.582	Table S9O
Table S7	prevalence of liver diagnoses	0.12	0.04	0.005	Table S9P
Table S7	age of onset/risk of liver diagnoses	64.0 ± 2.5	60.9 ± 0.7	0.005		HR = 3.0 CI [1.4, 6.4]
Table S7	prevalence of dyslipidemia	0.741	0.756	0.795	Table S9Q
Table S7	prevalence of hypertriglyceridemia/mixed dyslipidemia	0.172	0.088	0.0285	Table S9R
30870	triglycerides [mmol/L]	2.10 ± 0.17	1.97 ± 0.02	0.926	W = 76254	r = -0.002
30690	cholesterol [mmol/L]	5.04 ± 0.14	5.62 ± 0.02	5.8e-05	Table S9S
30780	LDL cholesterol (direct) [mmol/L]	3.15 ± 0.11	3.56 ± 0.02	0.00014	Table S9T
30760	HDL cholesterol [mmol/l]	1.17 ± 0.04	1.32 ± 0.01	4.8e-09	Table S9U
30630	apolipoprotein A [g/L]	1.352 ± 0.029	1.455 ± 0.004	0.003	Table S9V
30640	apolipoprotein B [g/L]	0.945 ± 0.028	1.050 ± 0.005	0.00081	Table S9W
Table S7	prevalence of hypertension	0.603	0.66	0.373	Table S9X
Table S7	onset/risk of hypertension	52.0±1.8	51.9±0.2	0.541		HR = 0.9; 95% CI [0.7, 1.3]
4080|93	systolic blood pressure [mmHg]	136.3 ± 2.7	138.6 ± 3.3	0.219	Table S9Y
4079|94	diastolic blood pressure [mmHg]	79.8 ±1.5	84.6 ± 1.9	0.00028	Table S9Z
Table S7	prevalence of cardiovascular diseases	0.103	0.146	0.357	Table S9AA
Table S7	onset/risk of cardiovascular disease	54.0 ± 2.5	53.0 ± 0.6	0.457		HR = 0.7; 95% CI [0.2, 2.0]
Table S7	prevalence of anaemia	0.207	0.117	0.04	Table S9AH
30020	haemoglobin concentration [g/dL]	14.73 ± 0.18	14.36 ± 0.02	0.008	Table S9AI
30030	haematocrit [%]	42.51 ± 0.47	41.63 ± 0.07	0.027	Table S9AJ
30050	mean corpuscular haemoglobin [pg]	31.82 ± 0.23	31.26 ± 0.06	0.027	Table S9AK
30040	mean corpuscular volume [fL]	91.91 ± 0.56	90.61X ± 0.09	0.042	Table S9AL
30250	reticulocyte count [10^9 cells/L]	8.29 ± 0.38	6.86 ± 0.51	7.7e-05	Table S9AM
30010	erythrocyte count [10^12 cells/L]	4.63 ± 0.05	4.60 ± 0.01	0.554	Table S9AN
2020	prevalence of self-reported loneliness	0.344	0.205	0.036	Table S9AB
20241	prevalence of self-reported anxiety	0.111	0.264	0.986	Table S9AC
1940	prevalence of self-reported irritability	0.241	0.301	0.812	Table S9AD
Table S7	prevalence of depressive disorders	0.192	0.17	0.646	Table S9AE
20016	fluid intelligence score [points]	4.18 ± 0.45	6.05 ± 0.07	0.00081	Table S9AF
20018	prospective memory test result	0.611	0.8	0.047	Table S9AG
