# Supplementary material for: Chromosomal deletions on 16p11.2 encompassing SH2B1 are associated with accelerated metabolic disease
Source: Cell Rep Med. 2023 Aug 15;4(8):101155. doi: 10.1016/j.xcrm.2023.101155 (PMC10439272; doi:10.1016/j.xcrm.2023.101155)
Supplement: Table S9. Statistical tests for the matched cohort analyses, related to STAR Methods — Reported p values are nominal and two-sided (∗p < 0.05, ∗∗p < 0.01, ∗∗∗p < 0.001). [file mmc10.xlsx]

## Sheet: Sheet1
Supplemental Table S9. Statistical tests for the matched cohort analyses. Related to STAR Methods.
Methods are described in STAR Methods – ‘Matched cohort analysis’.
Type III Analysis of Variance Table with Satterthwaite's method and post-hoc analysis with Tukey correction, unless otherwise stated.
GLM, generalised linear model; CoxPH, Cox proportional hazards test; FE, Fisher’s Exact test.
Abbreviations: SE, standard error; Std. coef, standardized coefficient; CI, confidence interval; df, degrees of freedom; OR, odds ratio; BMI = body mass index.
Reported p-values are nominal and two-sided (*, p < 0.05; **, p < 0.01, ***, p < 0.001).
Bonferroni threshold for testing ~40 traits is p= 0.05/40 = 0.00125.
A. Proportion of individuals who were “plumper at age 10” is higher in deletion carriers compared to matched non-carriers.
GLM: comparative body size at age 10 ~ deletion_carrier, family = binomial
	estimate	SE	z	p		Std. coef [95% CI]
intercept	-1.19	0.04	27.11	<2e-16	***	-1.19 [-1.28, -1.11]
deletion_carrier	0.84	0.27	3.18	0.002	**	0.84 [0.30, 1.37]
B. Proportion of individuals with diabetes is higher in deletion carriers compared to matched non-carriers irrespective of body weight at age 10.
GLM: diabetes ~ deletion_carrier*comparative_body_size_age_10, family = binomial
	estimate	SE	z	p		Std. coef [95% CI]
intercept	-2.09	0.09	23.92	<2e-16	***	-2.09 [-2.27, -1.92]
deletion_carrier	1.33	0.47	-2.85	0.004	**	1.33 [0.35, 2.21]
comparative_body_size_age_10 “Do not know”	0.83	0.31	-2.71	0.007	**	0.83 [0.20, 1.40]
comparative_body_size_age_10 “Plumper”	0.52	0.13	-3.85	0.0001	***	0.52 [0.25, 0.78]
comparative_body_size_age_10 “Thinner”	0.53	0.13	-4.13	3.7e-15	***	0.53 [0.28, 0.78]
deletion_carrier : comparative_body_size_age_10 “Do not know”	0.63	1.34	-0.46	0.641		0.63 [-1.94, 3.84]
deletion_carrier : comparative_body_size_age_10 “Plumper”	-0.64	0.66	0.98	0.327		-0.64 [-1.94, 0.66]
deletion_carrier : comparative_body_size_age_10 “Thinner”	0.93	0.85	-1.09	0.275		0.93 [-0.69, 2.73]
C. Early-onset diabetes in deletion carriers compared to matched non-carriers irrespective of body weight at age 10.
CoxPH: diabetes_free_survival ~ deletion_carrier*comparative_body_size_age_10
	estimate	SE	z	p		Std. coef [95% CI]
deletion_carrier	1.39	0.26	5.24	1.6e-07	***	4.0 [2.38, 6.73]
comparative_body_size_age_10	0.38	0.11	3.5	0.00045	***	1.5 [1.18, 1.82]
deletion_carrier : comparative_body_size_age_10	-0.73	0.47	-1.56	0.12		0.5 [0.19, 1.21]
D. Proportion of individuals with treated diabetes is higher in deletion carriers compared to matched non-carriers.
GLM: diabetes_treatment ~ deletion_carrier, family = binomial
	estimate	SE	z	p		Std. coef [95% CI]
intercept	-0.58	0.1	5.73	9.9e-09	***	-0.58 [-0.79, 0.39]
deletion_carrier	0.95	0.44	-2.14	0.033	*	0.95 [-0.09, 1.86]
E. Glucose levels are higher in deletion carriers with type 2 diabetes than matched non-carriers with type 2 diabetes.
log(glucose) ~ deletion_carrier*diabetes + fasting_time
	df	Sum Sq	Mean Sq	F	p		Cohen’s f (partial)
deletion_carrier	1	0.51	0.51	14.98	0.0001	**	0.08
diabetes (yes/no)	1	23.11	23.11	676.19	<2.2e-16	***	0.52
fasting_time	1	0.25	0.25	7.17	0.007	**	0.05
deletion_carrier : diabetes	1	0.25	0.25	7.44	0.006	**	0.05
post-hoc analysis of carrier status*diabetes (Tukey correction for multiple comparisons)
	df	estimate	SE	t	p
Ctrl diabetes – DEL diabetes	2534	-0.13	0.04	-2.93	0.018	*
Ctrl diabetes – Ctrl NO diabetes	2534	0.26	0.01	25.15	<0.001	***
Ctrl diabetes – DEL NO diabetes	2534	0.29	0.04	8.12	<0.001	***
DEL diabetes – Ctrl NO diabetes	2534	0.39	0.04	9.34	<0.001	***
DEL diabetes – DEL NO diabetes	2534	0.41	0.05	7.69	<0.001	***
Ctrl NO diabetes – DEL NO diabetes	2534	0.03	0.03	0.73	0.886
Note. Subjects with Type 1 diabetes were not included.
F. Glycated haemoglobin (HbA1c) levels are slightly higher in deletion carriers with type 2 diabetes than matched non-carriers with type 2 diabetes.
log(HbA1c) ~ deletion_carrier*diabetes
	df	Sum Sq	Mean Sq	F	p		Cohen’s f (partial)
deletion_carrier	1	0.17	0.17	8.09	0.005	**	0.05
diabetes (yes/no)	1	31.48	31.48	1503.8	<2.2e-16	***	0.74
deletion_carrier : diabetes	1	0.2	0.2	9.62	0.002	**	0.03
post-hoc analysis of carrier status*diabetes (Tukey correction for multiple comparisons)
	df	estimate	SE	t	p
Ctrl diabetes – DEL diabetes	2768	-0.08	0.03	-2.36	0.08	.
Ctrl diabetes – Ctrl NO diabetes	2768	0.3	0.01	37.48	<0.001	***
Ctrl diabetes – DEL NO diabetes	2768	0.35	0.03	13.78	<0.001	***
DEL diabetes – Ctrl NO diabetes	2768	0.38	0.03	11.35	<0.001	***
DEL diabetes – DEL NO diabetes	2768	0.43	0.04	10.42	<0.001	***
Ctrl NO diabetes – DEL NO diabetes	2768	0.05	0.02	2.03	0.18
Note. Subjects with Type 1 diabetes were not included.
G. Similar proportion of individuals with diabetes complications among deletion carriers and matched non-carriers.
GLM: diabetes complication ~ deletion_carrier, family = binomial
	estimate	SE	z	p		Std. Coef [95% CI]
intercept	-1.05	0.11	-9.48	<2e-16	***	-1.05 [-1.28, 0.84]
deletion_carrier	0.29	0.47	0.62	0.534		0.29 [-0.69, 1.18]
H. Cystatin C levels are increased in deletion carriers compared to matched non-carriers.
log(cystatin C) ~ deletion_carrier*diabetes + sex + BMI + body_size_age_10 + age
	df	Sum Sq	Mean Sq	F	p		Cohen’s f (partial)
deletion_carrier	1	1.21	1.21	56.98	6e-14	***	0.14
diabetes	1	1.45	1.45	68.77	<2.2e-16	***	0.16
sex	1	1.85	1.85	87.69	<2.2e-16	***	0.18
BMI	1	8.12	8.12	383.92	<2.2e-16	***	0.37
body_size_age_10	3	0.22	0.07	3.49	0.015	*	0.06
age	1	6.08	6.08	287.33	<2.2e-16	***	0.32
deletion_carrier : diabetes	1	0.01	0.01	0.53	0.467		0.01
I. Serum C-reactive protein (CRP) are increased in deletion carriers compared to matched non-carriers.
log(CRP) ~ deletion_carrier*diabetes + sex + BMI + body_size_age_10 + age
	df	Sum Sq	Mean Sq	F	p		Cohen’s f (partial)
deletion_carrier	1	4.52	4.52	5.86	0.015	*	0.05
diabetes	1	64.6	64.6	83.83	<2.2e-16	***	0.17
sex (male)	1	158.49	158.49	205.56	<2.2e-16	***	0.27
BMI	1	684.45	684.45	888.22	<2.2e-16	***	0.57
body_size_age_10	3	14.26	4.75	6.17	0.00036	***	0.08
age	1	5.42	5.42	7.04	0.008	**	0.05
deletion_carrier : diabetes	1	1.2	1.2	1.55	0.212		0.02
J. Alkaline phosphatase (ALP) levels are increased in deletion carriers compared to matched non-carriers.
log(ALP) ~ deletion_carrier*lipid_lowering_drug
	df	Sum Sq	Mean Sq	F	p		Cohen’s f (partial)
deletion_carrier	1	1.02	1.02	13.98	0.00018	***	0.07
lipid_lowering_drug	1	0.17	0.17	2.34	0.126		0.03
deletion_carrier : lipid_lowering_drug	1	0.11	0.11	0.01	0.913		0.002
K. Bilirubin levels are increased in deletion carriers compared to matched non-carriers.
log(bilirubin) ~ deletion_carrier*lipid_lowering_drug + sex + age
	df	Sum Sq	Mean Sq	F	p		Cohen’s f (partial)
deletion_carrier	1	0.54	0.54	3.87	0.049	*	0.04
lipid_lowering_drug	1	0.28	0.28	2.01	0.157		0.03
diabetes	1	0.9	0.9	6.41	0.011	*	0.05
age	1	3.77	3.77	26.94	2.2e-07	***	0.1
sex (male)	1	47.05	47.05	336.2	<2.2e-16	***	0.35
deletion_carrier : lipid_lowering_drug	1	0.01	0.01	0.09	0.766		0.05
L. Alanine aminotransferase (ALT) levels are not affected by deletion carrier status.
log(ALT) ~ deletion_carrier*lipid_lowering_drug*diabetes + sex + age
	df	Sum Sq	Mean Sq	F	p		Cohen’s f (partial)
deletion_carrier	1	0.01	0.01	0.03	0.858		0.003
diabetes	1	10.4	10.4	49.34	2.7e-12	***	0.13
lipid_lowering_drug	1	0.63	0.63	3.01	0.083	.	0.03
age	1	0.31	0.31	1.51	0.22		0.03
sex (male)	1	65.77	65.77	311.92	<2.2e-16	***	0.34
deletion_carrier : diabetes	1	0.07	0.07	0.3	0.579		0.01
deletion_carrier : lipid_lowering_drug	1	0.04	0.04	0.19	0.664		0.008
diabetes : lipid_lowering_drug	1	2.97	2.97	14.11	0.0001	***	0.07
deletion_carrier : diabetes : lipid_lowering_drug	1	0.01	0.01	0.03	0.858		0.003
M. Aspartate aminotransferase (AST) levels differ between deletion carriers and non-carriers depending on use of lipid lowering drugs.
log(AST) ~ deletion_carrier*lipid_lowering_drug*diabetes + sex + age
	df	Sum Sq	Mean Sq	F	p		Cohen’s f (partial)
deletion_carrier	1	0.04	0.04	0.46	0.495		0.01
lipid_lowering_drug	1	1.1	1.1	12.33	0.00045	***	0.07
diabetes	1	0.7	0.7	7.77	0.005	**	0.05
age	1	2.94	2.94	32.9	1.1e-08	***	0.11
sex (male)	1	18.26	18.26	204.1	<2.2e-16	***	0.27
deletion_carrier : lipid_lowering_drug	1	0.42	0.42	4.69	0.03	*	0.04
deletion_carrier : diabetes	1	0.09	0.09	0.98	0.322		0.02
diabetes : lipid_lowering_drug	1	1.58	1.58	17.58	2.5e-05	***	0.08
deletion_carrier : diabetes : lipid_lowering_drug	1	0.03	0.03	0.31	0.576		0.01
post-hoc analysis of carrier status*lipid lowering drug (Tukey correction for multiple comparisons)
	df	estimate	SE	t	p
Ctrl lipid_lowering_drug – DEL lipid_lowering_drug	2727	0.09	0.09	1.02	0.741
Ctrl lipid_lowering_drug – Ctrl NO lipid_lowering_drug	2727	-0.04	0.02	-1.98	0.195
Ctrl lipid_lowering_drug – DEL NO lipid_lowering_drug	2727	-0.14	0.06	-2.24	0.113
DEL lipid_lowering_drug – Ctrl NO lipid_lowering_drug	2727	-0.12	0.09	-1.41	0.492
DEL lipid_lowering_drug – DEL NO lipid_lowering_drug	2727	-0.23	0.11	-2.14	0.142
Ctrl NO lipid_lowering_drug – DEL NO lipid_lowering_drug	2727	-0.1	0.06	-1.67	0.34
N. Gamma-glutamyl transferase (GGT) levels differ between deletion carriers and non-carriers depending on use of lipid lowering drugs.
log(GGT) ~ deletion_carrier*lipid_lowering_drug*diabetes + sex + age
	df	Sum Sq	Mean Sq	F	p		Cohen’s f (partial)
deletion_carrier	1	0.26	0.26	0.72	0.395		0.02
lipid_lowering_drug	1	19.48	19.48	53.82	2.9e-13	***	0.14
diabetes	1	16.35	16.35	45.15	2.2e-11	***	0.13
age	1	12.48	12.48	34.47	4.8e-09	***	0.11
sex (male)	1	78.45	78.45	216.7	<2.2e-16	***	0.28
deletion_carrier : lipid_lowering_drug	1	2.24	2.24	6.2	0.013	*	0.05
deletion_carrier : diabetes	1	0.04	0.04	0.1	0.751		0.01
diabetes : lipid_lowering_drug	1	5.15	5.15	14.24	0.00016	***	0.07
deletion_carrier : diabetes : lipid_lowering_drug	1	0.11	0.11	0.29	0.59		0.01
post-hoc analysis of carrier status*lipid lowering drug (Tukey correction for multiple comparisons)
	df	estimate	SE	t	p
Ctrl lipid_lowering_drug – DEL lipid_lowering_drug	2737	0.36	0.18	2.04	0.175
Ctrl lipid_lowering_drug – Ctrl NO lipid_lowering_drug	2737	0.01	0.04	0.19	0.998
Ctrl lipid_lowering_drug – DEL NO lipid_lowering_drug	2737	-0.02	0.12	-0.13	0.999
DEL lipid_lowering_drug – Ctrl NO lipid_lowering_drug	2737	-0.02	0.12	-0.13	0.999
DEL lipid_lowering_drug – DEL NO lipid_lowering_drug	2737	-0.35	0.18	-2	0.188
Ctrl NO lipid_lowering_drug – DEL NO lipid_lowering_drug	2737	-0.38	0.21	-1.78	0.285
O. Proportion of nonalcoholic fatty liver disease (NAFLD) was similar in deletion carriers compared to matched non-carriers.
GLM: NAFLD ~ deletion_carrier, family = binomial
	estimate	SE	z	p		Std. coef [95% CI]
intercept	-3.7	0.12	-30.56	<2e-16	***	-3.70 [-3.94, -3.47]
deletion_carrier	0.4	0.73	0.55	0.582		0.40 [-1.42, 1.60]
P. Proportion of liver-related ICD10 diagnoses K70-K77 was higher in deletion carriers compared to matched non-carriers.
GLM: ICD10 K70-K77 ~ deletion_carrier, family = binomial
	estimate	SE	z	p		Std. coef [95% CI]
intercept	-3.16	0.09	-33.6	<2e-16	***	-3.16 [-3.34, -3.98]
deletion_carrier	1.17	0.41	2.84	0.005	**	1.17 [0.28, 1.92]
Q. Proportion of dyslipidemia is similar in deletion carriers compared to matched non-carriers.
GLM: dyslipidemia ~ deletion_carrier, family = binomial
	estimate	SE	z	p		Std. coef [95% CI]
intercept	-1.13	0.04	-26.17	<2e-16	***	-1.13 [-1.22, -1.05]
deletion_carrier	0.07	0.3	0.26	0.795		0.08 [-0.55, 0.65]
R. Proportion of hypertriglyceridemia/mixed dyslipidemia is higher in deletion carriers compared to matched non-carriers.
GLM: hypertriglyceridemia/mixed dyslipidemia ~ deletion_carrier, family = binomial
	estimate	SE	z	p		Std. coef [95% CI]
intercept	-2.34	0.06	-35.68	<2e-16	***	-2.34 [-2.47, -2.22]
deletion_carrier	0.77	0.35	2.19	0.029	*	0.77 [0.02, 1.43]
S. Cholesterol levels are lower in deletion carriers compared to matched non-carriers.
cholesterol ~ deletion_carrier*lipid_lowering_drug
	df	Sum Sq	Mean Sq	F	p		Cohen’s f (partial)
deletion_carrier	1	18.9	18.9	16.22	5.8e-05	***	0.08
lipid_lowering_drug	1	414	414	355.98	<2.2e-16	***	0.36
deletion_carrier : lipid_lowering_drug	1	0.41	0.4	0.307	0.58		0.01
T. Low density lipoprotein (LDL) levels are lower in deletion carriers compared to matched non-carriers.
LDL-direct ~ deletion_carrier*lipid_lowering_drug
	df	Sum Sq	Mean Sq	F	p		Cohen’s f (partial)
deletion_carrier	1	9.77	9.77	14.55	0.00014	***	0.07
lipid_lowering_drug	1	256.14	256.14	381.52	<2.2e-16	***	0.37
deletion_carrier : lipid_lowering_drug	1	0.25	0.25	0.38	0.538		0.01
U. Apolipoprotein A (ApoA) levels are lower in deletion carriers compared to matched non-carriers.
ApoA ~ deletion_carrier*lipid_lowering_drug
	df	Sum Sq	Mean Sq	F	p		Cohen’s f (partial)
deletion_carrier	1	0.51	0.51	8.77	0.003	**	0.06
lipid_lowering_drug	1	0.34	0.34	5.81	0.016	*	0.05
deletion_carrier : lipid_lowering_drug	1	0.01	0.01	0.11	0.729		0.01
V. Apolipoprotein B (ApoB) levels are lower in deletion carriers compared to matched non-carriers.
ApoB ~ deletion_carrier*lipid_lowering_drug
	df	Sum Sq	Mean Sq	F	p		Cohen’s f (partial)
deletion_carrier	1	0.61	0.61	11.24	0.00081	***	0.06
lipid_lowering_drug	1	12.69	12.69	236.07	<2.2e-16	***	0.29
deletion_carrier : lipid_lowering_drug	1	0.001	0.001	0.02	0.899		0.01
W. High density lipoprotein (HDL) cholesterol levels are lower in deletion carriers compared to matched non-carriers.
HDL ~ deletion_carrier*lipid_lowering_drug
	df	Sum Sq	Mean Sq	F	p		Cohen’s f (partial)
deletion_carrier	1	0.73	0.73	12.41	0.00044	***	0.07
lipid_lowering_drug	1	2.04	2.04	34.51	4.8e-09	***	0.12
deletion_carrier : lipid_lowering_drug	1	0.002	0.002	0.93	0.858		0.004
X. Hypertension is not more frequent among deletion carriers compared to matched non-carriers.
GLM: hypertension ~ deletion_carrier, family = binomial
	estimate	SE	z	p		Std. coef [95% CI]
intercept	-0.66	0.04	-16.89	<2e-16	***	-0.66 [-0.74, -0.59]
deletion_carrier	0.24	0.27	0.9	0.373		0.24 [-0.30, 0.77]
Y. Systolic blood pressure did not differ between deletion carriers and matched non-carriers. Related to 5E and Results.
systolic blood pressure ~ deletion_carrier*blood_pressure_drug + sex
	df	Sum Sq	Mean Sq	F	p		Cohen’s f (partial)
deletion_carrier	1	304	304	0.99	0.319		0.02
blood_pressure_drug	1	14236	14236	46.51	1.1e-11	***	0.13
sex (male)	1	25398	25399	82.99	<2e-16	***	0.17
deletion_carrier : blood_pressure_drug	1	24	24	0.08	0.779		0.006
Z. Diastolic blood pressure was lower in deletion carriers compared to matched non-carriers.
diastolic blood pressure ~ deletion_carrier*blood_pressure_drug + sex
	df	Sum Sq	Mean Sq	F	p		Cohen’s f (partial)
deletion_carrier	1	1318	1318	13.25	0.00028	***	0.02
blood_pressure_drug	1	1	1	0.01	0.908		0.13
sex (male)	1	2808	2808	28.2	1.2e-07	***	0.17
deletion_carrier : blood_pressure_drug	1	8	8	0.08	0.78		0.006
AA. Cardiovascular diseases (CVD) are not more frequent among deletion carriers compared to matched non-carriers.
GLM: CVD ~ deletion_carrier, family = binomial
	estimate	SE	z	p		Std. coef [95% CI]
intercept	-1.76	0.05	-33.54	<2e-16	***	-1.76 [-1.86, -1.66]
deletion_carrier	-0.4	0.43	-0.92	0.357		-0.40 [-1.36, -0.37]
AB. More deletion carriers than matched non-carriers self-reported loneliness.
Fisher’s exact test	p		OR
lonely vs. not lonely	0.036	*	2.1
AC. Anxiety score was similar in deletion carriers compared to matched non-carriers.
GLM: anxiety ~ deletion_carrier, family = binomial
	estimate	SE	z	p		Std. coef [95% CI]
intercept	2.49	0.12	19.74	<2e-16	**	2.49 [2.25, 2.75]
deletion_carrier	14.08	799.85	0.02	0.986		14.08 [-50.34, inf]
AD. Irritability levels were similar in deletion carriers compared to matched non-carriers.
GLM: irritability ~ deletion_carrier, family = binomial
	estimate	SE	z	p		Std. coef [95% CI]
intercept	3.05	0.09	34.13	<2e-16	**	3.05 [2.88, 3.23]
deletion_carrier	-0.14	0.6	-0.24	0.812		-0.14 [-1.16, 1.28]
AE. Depression prevalence is similar in deletion carriers compared to matched non-carriers.
GLM: depression ~ deletion_carrier, family = binomial
	estimate	SE	z	p		Std. coef [95% CI]
intercept	-1.61	0.05	-32.29	<2e-16	**	-1.61 [-1.71, -1.51]
deletion_carrier	0.16	0.34	0.46	0.646		0.16 [-0.56, 0.78]
AF. Fluid intelligence score is lower in deletion carriers compared to matched non-carriers.
fluid intelligence score ~ deletion_carrier + sex + age + BMI
	df	Sum Sq	Mean Sq	F	p		Cohen’s f (partial)
deletion_carrier	1	54.7	54.7	11.29	0.00081	***	0.11
sex (male)	1	16.7	16.7	3.44	0.064	.	0.06
age	1	0.5	0.5	0.09	0.758		0.009
BMI	1	3.3	3.3	0.67	0.411		0.03
AG. Prospective memory test results are worse in deletion carriers compared to matched non-carriers.
GLM: prospective memory test ~ deletion_carrier + age + comparative_body_size_age_10, family = binomial
	estimate	SE	z	p		Std. coef [95% CI]
intercept	2.66	0.61	-4.34	1.5e-05	**	1.51 [1.27, 1.76]
deletion_carrier	-0.99	0.49	1.99	0.047	*	-0.99 [-1.95, 0.04]
age	-0.02	0.01	1.97	0.048	*	-0.16 [-0.32, 0.0]
comparative_body_size_age_10 “Do not know”	-0.009	0.58	0.02	0.988		-0.01 [-1.06, 1.28]
comparative_body_size_age_10 “Plumper”	-0.07	0.21	0.32	0.75		-0.07 [-0.47, 0.35]
comparative_body_size_age_10 “Thinner”	-0.33	0.18	1.79	0.074		-0.33 [-0.69, 0.03]
AH. Anaemia is not more frequent among deletion carriers compared to matched non-carriers.
GLM: anaemia ~ deletion_carrier + sex, family = binomial
	estimate	SE	z	p		Std. coef [95% CI]
intercept	-1.76	0.07	23.04	< 2e-16	***	-1.76 [-1.91, -1.61]
deletion_carrier	0.67	0.33	-2.04	0.042	*	0.67 [-0.02, 1.29]
sex (male)	-0.52	0.11	4.54	5.8e-06	***	-0.52 [-0.75, -0.30]
AI. Haemoglobin is higher in deletion carriers compared to matched non-carriers.
haemoglobin ~ deletion_carrier + sex
	df	Sum Sq	Mean Sq	F	p		Cohen’s f (partial)
deletion_carrier	1	7.17	7.17	6.95	0.008	**	0.05
sex (male)	1	1761.6	1761.6	1708.87	<2.2e-16	***	0.78
AJ. Haematocrit is higher in deletion carriers compared to matched non-carriers. Related to Results.
haematocrit ~ deletion_carrier + sex
	df	Sum Sq	Mean Sq	F	p		Cohen’s f (partial)
deletion_carrier	1	43.2	43.2	4.94	0.027	*	0.04
sex (male)	1	12950.7	12950.7	1482.29	<2.2e-16	***	0.73
AK. Mean corpuscular haemoglobin (MCH) is higher in deletion carriers compared to matched non-carriers.
MCH ~ deletion_carrier + sex
	df	Sum Sq	Mean Sq	F	p		Cohen’s f (partial)
deletion_carrier	1	17.2	17.2	4.87	0.027	*	0.04
sex (male)	1	346.7	346.7	98.15	<2.2e-16	***	0.19
AL. Mean corpuscular volume (MCV) is higher in deletion carriers compared to matched non-carriers.
MCV ~ deletion_carrier + sex
	df	Sum Sq	Mean Sq	F	p		Cohen’s f (partial)
deletion_carrier	1	94	94	4.14	0.042	*	0.04
sex (male)	1	1258	1258	55.6	1.2e-13	***	0.14
AM. Reticulocyte count is higher in deletion carriers compared to matched non-carriers.
reticulocyte count ~ deletion_carrier + sex
	df	Sum Sq	Mean Sq	F	p		Cohen’s f (partial)
deletion_carrier	1	0.01	0.01	15.68	7.7e-05	***	0.08
sex (male)	1	0.02	0.02	25.38	5e-07	***	0.1
AN. Erythrocyte count did not differ between deletion carriers and matched non-carriers.
erythrocyte count ~ deletion_carrier + sex
	df	Sum Sq	Mean Sq	F	p		Cohen’s f (partial)
deletion_carrier	1	0.05	0.05	0.35	0.554		0.01
sex (male)	1	116.09	116.09	901.08	<2.2e-16	***	0.57
