# Supplementary material for: Chromosomal deletions on 16p11.2 encompassing SH2B1 are associated with accelerated metabolic disease
Source: Cell Rep Med. 2023 Aug 15;4(8):101155. doi: 10.1016/j.xcrm.2023.101155 (PMC10439272; doi:10.1016/j.xcrm.2023.101155)
Supplement: Table S10. Gene burden tests between BMI, plasma lipids, and T2D for the genes encompassed in 16p11.2 BP2–3, related to STAR Methods — Results from the rare variant gene burden tests performed by Backman et al.41 between the nine genes encompassed in the 16p11.2 BP2–3 interval and BMI, plasma lipids (total cholesterol, direct LDL, HDL, and triglyceride levels), and T2D defined through the E11 ICD-10 code. Tests were performed using different masks regarding the function (predicted loss of function [pLoF] only or pLoF and predicted deleterious missense variants) and MAF of the considered variants. We report the frequency of the effect allele (EA), the estimated effect size (beta for BMI and plasma lipids; OR for T2D), and p value. Filter is set to display only nominally significant associations (p ≤ 0.05). [file mmc11.xlsx]

## Sheet: Table_S10
Table S10. Gene burden tests between BMI, plasma lipids, and type 2 diabetes for the genes encompassed in 16p11.2 BP2-3. Related to STAR Methods.
Results from the rare variant gene burden tests performed by Backman et al., 2021 between the 9 genes encompassed in the 16p11.2 BP2-3 interval and body mass index (BMI), plasma lipids (total cholesterol, direct LDL, HDL, and triglyceride levels), and type 2 diabetes (T2D) defined through the E11 ICD-10 code. Tests were performed using different masks regarding the function (predicted loss-of-fun…
trait	gene	function mask	frequency mask	EA frequency	effect	P
BMI	ATXN2L	pLoF	MAF ≤ 0.001%	5.81892e-05	0.0905488	0.490204
BMI	ATXN2L	pLoF	MAF ≤ 0.01%	8.612e-05	0.137839	0.201335
BMI	ATXN2L	pLoF	MAF ≤ 0.1%	8.612e-05	0.137839	0.201335
BMI	ATXN2L	pLoF	MAF ≤ 1%	8.612e-05	0.137839	0.201335
BMI	ATXN2L	pLoF	singleton	2.21119e-05	0.0768166	0.718218
BMI	ATXN2L	pLoF_missense	MAF ≤ 0.001%	0.000651719	-0.0111954	0.775398
BMI	ATXN2L	pLoF_missense	MAF ≤ 0.01%	0.00126852	-0.0195557	0.487122
BMI	ATXN2L	pLoF_missense	MAF ≤ 0.1%	0.00220886	-0.0369209	0.0837485
BMI	ATXN2L	pLoF_missense	MAF ≤ 1%	0.00572	-0.0107203	0.420332
BMI	ATXN2L	pLoF_missense	singleton	0.000160602	-0.00441872	0.955398
BMI	TUFM	pLoF	MAF ≤ 0.001%	6.86633e-05	0.01518	0.900039
BMI	TUFM	pLoF	MAF ≤ 0.01%	9.54303e-05	-0.0286746	0.779673
BMI	TUFM	pLoF	MAF ≤ 0.1%	9.54303e-05	-0.0286746	0.779673
BMI	TUFM	pLoF	MAF ≤ 1%	9.54303e-05	-0.0286746	0.779673
BMI	TUFM	pLoF	singleton	1.51292e-05	0.22073	0.391076
BMI	TUFM	pLoF_missense	MAF ≤ 0.001%	0.000350299	0.0605336	0.257914
BMI	TUFM	pLoF_missense	MAF ≤ 0.01%	0.0007134	0.0326634	0.384254
BMI	TUFM	pLoF_missense	MAF ≤ 0.1%	0.000911243	0.0499651	0.132625
BMI	TUFM	pLoF_missense	MAF ≤ 1%	0.000911243	0.0499651	0.132625
BMI	TUFM	pLoF_missense	singleton	9.77579e-05	0.12871	0.203678
BMI	SH2B1	pLoF	MAF ≤ 0.001%	6.28443e-05	0.0565843	0.654098
BMI	SH2B1	pLoF	MAF ≤ 0.01%	0.000131508	0.0951335	0.27584
BMI	SH2B1	pLoF	MAF ≤ 0.1%	0.000131508	0.0951335	0.27584
BMI	SH2B1	pLoF	MAF ≤ 1%	0.000131508	0.0951335	0.27584
BMI	SH2B1	pLoF	singleton	2.44395e-05	-0.0258108	0.898575
BMI	SH2B1	pLoF_missense	MAF ≤ 0.001%	0.000252541	0.0368172	0.559
BMI	SH2B1	pLoF_missense	MAF ≤ 0.01%	0.000607495	0.0290995	0.473968
BMI	SH2B1	pLoF_missense	MAF ≤ 0.1%	0.00074133	0.0397248	0.27954
BMI	SH2B1	pLoF_missense	MAF ≤ 1%	0.00074133	0.0397248	0.27954
BMI	SH2B1	pLoF_missense	singleton	7.21546e-05	-0.0315839	0.788712
BMI	ATP2A1	pLoF	MAF ≤ 0.001%	0.000192024	0.0874541	0.226136
BMI	ATP2A1	pLoF	MAF ≤ 0.01%	0.000605168	0.0315699	0.438154
BMI	ATP2A1	pLoF	MAF ≤ 0.1%	0.000794864	0.056027	0.114885
BMI	ATP2A1	pLoF	MAF ≤ 1%	0.000794864	0.056027	0.114885
BMI	ATP2A1	pLoF	singleton	3.72411e-05	0.0220754	0.892952
BMI	ATP2A1	pLoF_missense	MAF ≤ 0.001%	0.000871674	0.0445344	0.188853
BMI	ATP2A1	pLoF_missense	MAF ≤ 0.01%	0.00278377	0.0136779	0.472049
BMI	ATP2A1	pLoF_missense	MAF ≤ 0.1%	0.00338778	0.0087639	0.611516
BMI	ATP2A1	pLoF_missense	MAF ≤ 1%	0.00338778	0.0087639	0.611516
BMI	ATP2A1	pLoF_missense	singleton	0.000174568	0.0394239	0.602902
BMI	RABEP2	pLoF	MAF ≤ 0.001%	0.000101249	0.015548	0.875821
BMI	RABEP2	pLoF	MAF ≤ 0.01%	0.000137327	-0.00852848	0.9205
BMI	RABEP2	pLoF	MAF ≤ 0.1%	0.000137327	-0.00852848	0.9205
BMI	RABEP2	pLoF	MAF ≤ 1%	0.000137327	-0.00852848	0.9205
BMI	RABEP2	pLoF	singleton	3.37497e-05	0.235001	0.17267
BMI	RABEP2	pLoF_missense	MAF ≤ 0.001%	0.000289782	-0.0774964	0.187708
BMI	RABEP2	pLoF_missense	MAF ≤ 0.01%	0.000779735	-0.021712	0.545072
BMI	RABEP2	pLoF_missense	MAF ≤ 0.1%	0.000779735	-0.021712	0.545072
BMI	RABEP2	pLoF_missense	MAF ≤ 1%	0.000779735	-0.021712	0.545072
BMI	RABEP2	pLoF_missense	singleton	7.09908e-05	0.0197384	0.868075
BMI	CD19	pLoF	MAF ≤ 0.001%	7.5646e-05	0.0420701	0.714745
BMI	CD19	pLoF	MAF ≤ 0.01%	9.42665e-05	0.0880263	0.393288
BMI	CD19	pLoF	MAF ≤ 0.1%	0.000309567	0.0864606	0.128723
BMI	CD19	pLoF	MAF ≤ 1%	0.000309567	0.0864606	0.128723
BMI	CD19	pLoF	singleton	2.56032e-05	-0.0846908	0.668589
BMI	CD19	pLoF_missense	MAF ≤ 0.001%	0.000128016	0.065113	0.461823
BMI	CD19	pLoF_missense	MAF ≤ 0.01%	0.000264179	0.0133	0.829074
BMI	CD19	pLoF_missense	MAF ≤ 0.1%	0.000479479	0.0458507	0.316115
BMI	CD19	pLoF_missense	MAF ≤ 1%	0.000479479	0.0458507	0.316115
BMI	CD19	pLoF_missense	singleton	3.60773e-05	0.00414054	0.98018
HDL	ATP2A1	pLOF	MAF ≤ 0.001%	0.000194333	-0.217524	0.00166368
BMI	NFATC2IP	pLoF	MAF ≤ 0.01%	0.000269998	0.117494	0.0538653
BMI	NFATC2IP	pLoF	MAF ≤ 0.1%	0.000269998	0.117494	0.0538653
BMI	NFATC2IP	pLoF	MAF ≤ 1%	0.000269998	0.117494	0.0538653
BMI	NFATC2IP	pLoF	singleton	2.21119e-05	0.309335	0.146211
BMI	NFATC2IP	pLoF_missense	MAF ≤ 0.001%	0.000145473	0.161539	0.051648
BMI	NFATC2IP	pLoF_missense	MAF ≤ 0.01%	0.00076577	0.0427283	0.23791
BMI	NFATC2IP	pLoF_missense	MAF ≤ 0.1%	0.00076577	0.0427283	0.23791
BMI	NFATC2IP	pLoF_missense	MAF ≤ 1%	0.00076577	0.0427283	0.23791
BMI	NFATC2IP	pLoF_missense	singleton	4.42238e-05	0.154074	0.306093
BMI	SPNS1	pLoF	MAF ≤ 0.001%	5.35341e-05	-0.153594	0.261623
BMI	SPNS1	pLoF	MAF ≤ 0.01%	7.68097e-05	-0.091611	0.42256
BMI	SPNS1	pLoF	MAF ≤ 0.1%	0.000320041	0.0444089	0.427614
BMI	SPNS1	pLoF	MAF ≤ 1%	0.000320041	0.0444089	0.427614
BMI	SPNS1	pLoF	singleton	1.97843e-05	0.0737747	0.743072
BMI	SPNS1	pLoF_missense	MAF ≤ 0.001%	0.000324696	-0.0838715	0.131248
BMI	SPNS1	pLoF_missense	MAF ≤ 0.01%	0.00068896	-0.0212065	0.578463
BMI	SPNS1	pLoF_missense	MAF ≤ 0.1%	0.00190395	0.00720923	0.760631
BMI	SPNS1	pLoF_missense	MAF ≤ 1%	0.00816744	0.0122011	0.276878
BMI	SPNS1	pLoF_missense	singleton	9.42665e-05	-0.100347	0.330461
BMI	LAT	pLoF	MAF ≤ 0.001%	4.306e-05	0.0967481	0.525964
BMI	LAT	pLoF	MAF ≤ 0.01%	6.05168e-05	0.212649	0.0984421
BMI	LAT	pLoF	MAF ≤ 0.1%	6.05168e-05	0.212649	0.0984421
BMI	LAT	pLoF	MAF ≤ 1%	6.05168e-05	0.212649	0.0984421
BMI	LAT	pLoF	singleton	5.81892e-06	-0.371343	0.370857
BMI	LAT	pLoF_missense	MAF ≤ 0.001%	4.306e-05	0.0967481	0.525964
BMI	LAT	pLoF_missense	MAF ≤ 0.01%	6.05168e-05	0.212649	0.0984421
BMI	LAT	pLoF_missense	MAF ≤ 0.1%	6.05168e-05	0.212649	0.0984421
BMI	LAT	pLoF_missense	MAF ≤ 1%	6.05168e-05	0.212649	0.0984421
BMI	LAT	pLoF_missense	singleton	5.81892e-06	-0.371343	0.370857
T2D (E11)	ATXN2L	pLoF	MAF ≤ 0.001%	6.09914e-05	0.626557	0.413859
T2D (E11)	ATXN2L	pLoF	MAF ≤ 0.01%	9.08383e-05	0.792593	0.620949
T2D (E11)	ATXN2L	pLoF	MAF ≤ 0.1%	9.08383e-05	0.792593	0.620949
T2D (E11)	ATXN2L	pLoF	MAF ≤ 1%	9.08383e-05	0.792593	0.620949
T2D (E11)	ATXN2L	pLoF	singleton	2.33584e-05	0.97081	0.977308
total_cholesterol	SH2B1	pLOF	singleton	2.42674e-05	-0.62579	0.00225353
triglycerides	ATP2A1	pLOF_missense	singleton	0.000177289	0.214465	0.00383881
total_cholesterol	SH2B1	pLOF	MAF ≤ 0.01%	0.000128617	-0.251841	0.00465491
total_cholesterol	SH2B1	pLOF	MAF ≤ 0.1%	0.000128617	-0.251841	0.00465491
T2D (E11)	ATXN2L	pLoF_missense	singleton	0.000160914	0.795489	0.523178
T2D (E11)	TUFM	pLoF	MAF ≤ 0.001%	7.00753e-05	1.30756	0.613519
T2D (E11)	TUFM	pLoF	MAF ≤ 0.01%	9.08383e-05	1.77849	0.213632
T2D (E11)	TUFM	pLoF	MAF ≤ 0.1%	9.08383e-05	1.77849	0.213632
T2D (E11)	TUFM	pLoF	MAF ≤ 1%	9.08383e-05	1.77849	0.213632
T2D (E11)	TUFM	pLoF	singleton	1.687e-05	0.872878	0.891736
T2D (E11)	TUFM	pLoF_missense	MAF ≤ 0.001%	0.000349079	0.856698	0.517934
T2D (E11)	TUFM	pLoF_missense	MAF ≤ 0.01%	0.000709836	0.816785	0.233445
T2D (E11)	TUFM	pLoF_missense	MAF ≤ 0.1%	0.000916169	0.824896	0.20128
T2D (E11)	TUFM	pLoF_missense	MAF ≤ 1%	0.000916169	0.824896	0.20128
T2D (E11)	TUFM	pLoF_missense	singleton	9.34337e-05	1.05574	0.902697
T2D (E11)	SH2B1	pLoF	MAF ≤ 0.001%	6.35868e-05	1.06934	0.914694
T2D (E11)	SH2B1	pLoF	MAF ≤ 0.01%	0.000136257	1.1765	0.685934
T2D (E11)	SH2B1	pLoF	MAF ≤ 0.1%	0.000136257	1.1765	0.685934
T2D (E11)	SH2B1	pLoF	MAF ≤ 1%	0.000136257	1.1765	0.685934
T2D (E11)	SH2B1	pLoF	singleton	2.59538e-05	3.77537	0.139668
T2D (E11)	SH2B1	pLoF_missense	MAF ≤ 0.001%	0.000251752	1.08731	0.775056
T2D (E11)	SH2B1	pLoF_missense	MAF ≤ 0.01%	0.000607319	1.26423	0.208835
T2D (E11)	SH2B1	pLoF_missense	MAF ≤ 0.1%	0.000739683	1.24173	0.195416
T2D (E11)	SH2B1	pLoF_missense	MAF ≤ 1%	0.000739683	1.24173	0.195416
total_cholesterol	SH2B1	pLOF	MAF ≤ 1%	0.000128617	-0.251841	0.00465491
T2D (E11)	ATP2A1	pLoF	MAF ≤ 0.001%	0.000192058	0.99078	0.977832
T2D (E11)	ATP2A1	pLoF	MAF ≤ 0.01%	0.000608617	0.764951	0.140191
T2D (E11)	ATP2A1	pLoF	MAF ≤ 0.1%	0.000805866	0.782645	0.118076
T2D (E11)	ATP2A1	pLoF	MAF ≤ 1%	0.000805866	0.782645	0.118076
T2D (E11)	ATP2A1	pLoF	singleton	4.02284e-05	1.06321	0.935797
T2D (E11)	ATP2A1	pLoF_missense	MAF ≤ 0.001%	0.000860369	1.31422	0.0786115
T2D (E11)	ATP2A1	pLoF_missense	MAF ≤ 0.01%	0.00277965	1.04767	0.588328
T2D (E11)	ATP2A1	pLoF_missense	MAF ≤ 0.1%	0.00339216	0.98231	0.819034
T2D (E11)	ATP2A1	pLoF_missense	MAF ≤ 1%	0.00339216	0.98231	0.819034
T2D (E11)	ATP2A1	pLoF_missense	singleton	0.000171295	1.1087	0.768128
T2D (E11)	RABEP2	pLoF	MAF ≤ 0.001%	0.00010122	1.32138	0.535581
T2D (E11)	RABEP2	pLoF	MAF ≤ 0.01%	0.000132364	1.16759	0.683087
T2D (E11)	RABEP2	pLoF	MAF ≤ 0.1%	0.000132364	1.16759	0.683087
T2D (E11)	RABEP2	pLoF	MAF ≤ 1%	0.000132364	1.16759	0.683087
T2D (E11)	RABEP2	pLoF	singleton	3.11446e-05	1.25453	0.784207
T2D (E11)	RABEP2	pLoF_missense	MAF ≤ 0.001%	0.000279003	0.967341	0.902283
T2D (E11)	RABEP2	pLoF_missense	MAF ≤ 0.01%	0.000764339	0.85835	0.35849
T2D (E11)	RABEP2	pLoF_missense	MAF ≤ 0.1%	0.000764339	0.85835	0.35849
T2D (E11)	RABEP2	pLoF_missense	MAF ≤ 1%	0.000764339	0.85835	0.35849
T2D (E11)	RABEP2	pLoF_missense	singleton	6.74799e-05	1.20186	0.721943
T2D (E11)	CD19	pLoF	MAF ≤ 0.001%	7.91591e-05	0.623012	0.315967
T2D (E11)	CD19	pLoF	MAF ≤ 0.01%	9.99221e-05	0.538445	0.138865
T2D (E11)	CD19	pLoF	MAF ≤ 0.1%	0.000312743	0.778403	0.331404
T2D (E11)	CD19	pLoF	MAF ≤ 1%	0.000312743	0.778403	0.331404
T2D (E11)	CD19	pLoF	singleton	2.72515e-05	0.315632	0.139386
T2D (E11)	CD19	pLoF_missense	MAF ≤ 0.001%	0.000131067	0.740249	0.421465
T2D (E11)	CD19	pLoF_missense	MAF ≤ 0.01%	0.00026992	0.837749	0.512334
T2D (E11)	CD19	pLoF_missense	MAF ≤ 0.1%	0.000482741	0.891114	0.58028
T2D (E11)	CD19	pLoF_missense	MAF ≤ 1%	0.000482741	0.891114	0.58028
T2D (E11)	CD19	pLoF_missense	singleton	3.89307e-05	0.476007	0.250753
T2D (E11)	NFATC2IP	pLoF	MAF ≤ 0.001%	6.61822e-05	1.23422	0.713583
T2D (E11)	NFATC2IP	pLoF	MAF ≤ 0.01%	0.000272515	1.03893	0.890896
T2D (E11)	NFATC2IP	pLoF	MAF ≤ 0.1%	0.000272515	1.03893	0.890896
T2D (E11)	NFATC2IP	pLoF	MAF ≤ 1%	0.000272515	1.03893	0.890896
T2D (E11)	NFATC2IP	pLoF	singleton	2.33584e-05	0.333547	0.258316
T2D (E11)	NFATC2IP	pLoF_missense	MAF ≤ 0.001%	0.000145341	1.1202	0.77124
T2D (E11)	NFATC2IP	pLoF_missense	MAF ≤ 0.01%	0.000759149	1.03582	0.83224
T2D (E11)	NFATC2IP	pLoF_missense	MAF ≤ 0.1%	0.000759149	1.03582	0.83224
T2D (E11)	NFATC2IP	pLoF_missense	MAF ≤ 1%	0.000759149	1.03582	0.83224
T2D (E11)	NFATC2IP	pLoF_missense	singleton	4.41215e-05	0.56173	0.428161
T2D (E11)	SPNS1	pLoF	MAF ≤ 0.001%	5.19076e-05	2.08093	0.280459
T2D (E11)	SPNS1	pLoF	MAF ≤ 0.01%	7.65637e-05	1.35258	0.569779
T2D (E11)	SPNS1	pLoF	MAF ≤ 0.1%	0.000327018	0.716807	0.193901
T2D (E11)	SPNS1	pLoF	MAF ≤ 1%	0.000327018	0.716807	0.193901
T2D (E11)	SPNS1	pLoF	singleton	1.94654e-05	1.01371	0.989958
T2D (E11)	SPNS1	pLoF_missense	MAF ≤ 0.001%	0.000314041	1.34589	0.253451
T2D (E11)	SPNS1	pLoF_missense	MAF ≤ 0.01%	0.000678692	1.1015	0.579891
T2D (E11)	SPNS1	pLoF_missense	MAF ≤ 0.1%	0.00191539	0.915415	0.407935
LDL_direct	SH2B1	pLOF	singleton	2.43101e-05	-0.582561	0.00497295
T2D (E11)	SPNS1	pLoF_missense	singleton	9.2136e-05	0.530428	0.196422
T2D (E11)	LAT	pLoF	MAF ≤ 0.001%	4.41215e-05	0.761673	0.67756
T2D (E11)	LAT	pLoF	MAF ≤ 0.01%	6.35868e-05	0.638701	0.437795
T2D (E11)	LAT	pLoF	MAF ≤ 0.1%	6.35868e-05	0.638701	0.437795
T2D (E11)	LAT	pLoF	MAF ≤ 1%	6.35868e-05	0.638701	0.437795
T2D (E11)	LAT	pLoF	singleton	6.48845e-06	0.346688	0.601206
T2D (E11)	LAT	pLoF_missense	MAF ≤ 0.001%	4.41215e-05	0.761673	0.67756
T2D (E11)	LAT	pLoF_missense	MAF ≤ 0.01%	6.35868e-05	0.638701	0.437795
T2D (E11)	LAT	pLoF_missense	MAF ≤ 0.1%	6.35868e-05	0.638701	0.437795
T2D (E11)	LAT	pLoF_missense	MAF ≤ 1%	6.35868e-05	0.638701	0.437795
T2D (E11)	LAT	pLoF_missense	singleton	6.48845e-06	0.346688	0.601206
total_cholesterol	SH2B1	pLOF	MAF ≤ 0.001%	6.06686e-05	-0.343767	0.0079735
HDL	ATP2A1	pLOF	MAF ≤ 0.01%	0.000609438	-0.0578293	0.138937
total_cholesterol	NFATC2IP	pLOF_missense	singleton	4.48947e-05	-0.391669	0.00931247
HDL	LAT	pLOF	MAF ≤ 0.01%	6.21336e-05	-0.314457	0.0101471
HDL	ATP2A1	pLOF	singleton	3.96598e-05	-0.253018	0.0984145
HDL	LAT	pLOF	MAF ≤ 0.1%	6.21336e-05	-0.314457	0.0101471
HDL	LAT	pLOF	MAF ≤ 1%	6.21336e-05	-0.314457	0.0101471
HDL	LAT	pLOF_missense	MAF ≤ 0.01%	6.21336e-05	-0.314457	0.0101471
HDL	LAT	pLOF_missense	MAF ≤ 0.1%	6.21336e-05	-0.314457	0.0101471
HDL	ATP2A1	pLOF_missense	singleton	0.000179791	-0.140509	0.0507418
HDL	ATXN2L	pLOF	MAF ≤ 0.001%	6.34556e-05	0.0748437	0.536343
HDL	ATXN2L	pLOF	MAF ≤ 0.01%	9.12175e-05	0.0945386	0.349044
HDL	ATXN2L	pLOF	MAF ≤ 0.1%	9.12175e-05	0.0945386	0.349044
HDL	ATXN2L	pLOF	MAF ≤ 1%	9.12175e-05	0.0945386	0.349044
HDL	ATXN2L	pLOF	singleton	2.37959e-05	0.283472	0.151506
HDL	ATXN2L	pLOF_missense	MAF ≤ 0.001%	0.000642488	-0.00622406	0.870105
HDL	ATXN2L	pLOF_missense	MAF ≤ 0.01%	0.00125854	0.00904347	0.739637
HDL	ATXN2L	pLOF_missense	MAF ≤ 0.1%	0.00220244	0.0186241	0.365786
HDL	ATXN2L	pLOF_missense	MAF ≤ 1%	0.00574009	0.00413595	0.746513
HDL	ATXN2L	pLOF_missense	singleton	0.000154673	0.000416522	0.995714
HDL	CD19	pLOF	MAF ≤ 0.001%	7.66756e-05	0.0326185	0.767064
HDL	CD19	pLOF	MAF ≤ 0.01%	9.38615e-05	0.0346673	0.727604
HDL	CD19	pLOF	MAF ≤ 0.1%	0.000302736	-0.068644	0.215572
HDL	CD19	pLOF	MAF ≤ 1%	0.000302736	-0.068644	0.215572
HDL	CD19	pLOF	singleton	2.64398e-05	-0.204815	0.27469
HDL	CD19	pLOF_missense	MAF ≤ 0.001%	0.000124267	0.108098	0.211413
HDL	CD19	pLOF_missense	MAF ≤ 0.01%	0.000260433	0.084885	0.155473
HDL	CD19	pLOF_missense	MAF ≤ 0.1%	0.000469307	-0.00410607	0.926525
HDL	CD19	pLOF_missense	MAF ≤ 1%	0.000469307	-0.00410607	0.926525
HDL	CD19	pLOF_missense	singleton	3.70158e-05	-0.208799	0.187644
HDL	LAT	pLOF_missense	MAF ≤ 1%	6.21336e-05	-0.314457	0.0101471
T2D (E11)	ATXN2L	pLoF_missense	MAF ≤ 0.1%	0.0021892	0.762698	0.0106078
BMI	NFATC2IP	pLoF	MAF ≤ 0.001%	6.28443e-05	0.317031	0.0120551
HDL	RABEP2	pLOF	MAF ≤ 0.01%	0.000142775	0.201321	0.012625
HDL	RABEP2	pLOF	MAF ≤ 0.1%	0.000142775	0.201321	0.012625
HDL	RABEP2	pLOF	MAF ≤ 1%	0.000142775	0.201321	0.012625
HDL	ATP2A1	pLOF_missense	MAF ≤ 0.001%	0.000880447	-0.0799979	0.0137654
HDL	LAT	pLOF	MAF ≤ 0.001%	4.49477e-05	-0.351751	0.0144501
HDL	LAT	pLOF_missense	MAF ≤ 0.001%	4.49477e-05	-0.351751	0.0144501
HDL	RABEP2	pLOF	MAF ≤ 0.001%	0.000104437	0.227977	0.0156831
HDL	NFATC2IP	pLOF	MAF ≤ 0.001%	6.87436e-05	-0.0331207	0.775789
HDL	NFATC2IP	pLOF	MAF ≤ 0.01%	0.000268364	0.021862	0.710391
HDL	NFATC2IP	pLOF	MAF ≤ 0.1%	0.000268364	0.021862	0.710391
HDL	NFATC2IP	pLOF	MAF ≤ 1%	0.000268364	0.021862	0.710391
HDL	NFATC2IP	pLOF	singleton	2.51179e-05	0.0655666	0.733242
HDL	NFATC2IP	pLOF_missense	MAF ≤ 0.001%	0.000149385	-0.0141742	0.85742
T2D (E11)	ATXN2L	pLoF_missense	MAF ≤ 1%	0.00568778	0.860969	0.0190473
HDL	SH2B1	pLOF	MAF ≤ 0.01%	0.000130877	-0.191997	0.0227312
HDL	SH2B1	pLOF	MAF ≤ 0.1%	0.000130877	-0.191997	0.0227312
HDL	NFATC2IP	pLOF_missense	singleton	4.62697e-05	-0.0156813	0.911914
HDL	SH2B1	pLOF	MAF ≤ 1%	0.000130877	-0.191997	0.0227312
HDL	NFATC2IP	pLOF_missense	MAF ≤ 0.01%	0.000772044	0.0788754	0.0231292
HDL	NFATC2IP	pLOF_missense	MAF ≤ 0.1%	0.000772044	0.0788754	0.0231292
HDL	NFATC2IP	pLOF_missense	MAF ≤ 1%	0.000772044	0.0788754	0.0231292
HDL	RABEP2	pLOF	singleton	3.17278e-05	0.201803	0.238453
HDL	RABEP2	pLOF_missense	MAF ≤ 0.001%	0.000297448	0.0139933	0.802413
HDL	RABEP2	pLOF_missense	MAF ≤ 0.01%	0.000798483	0.00229491	0.946418
HDL	RABEP2	pLOF_missense	MAF ≤ 0.1%	0.000798483	0.00229491	0.946418
HDL	RABEP2	pLOF_missense	MAF ≤ 1%	0.000798483	0.00229491	0.946418
HDL	RABEP2	pLOF_missense	singleton	6.87436e-05	0.103694	0.372635
LDL_direct	ATP2A1	pLOF	MAF ≤ 0.1%	0.000794942	0.081864	0.0241108
LDL_direct	ATP2A1	pLOF	MAF ≤ 1%	0.000794942	0.081864	0.0241108
HDL	SH2B1	pLOF	MAF ≤ 0.001%	6.21336e-05	-0.27202	0.0261639
LDL_direct	SH2B1	pLOF	MAF ≤ 0.01%	0.000128844	-0.200191	0.0262801
HDL	SH2B1	pLOF	singleton	2.51179e-05	-0.270827	0.159233
HDL	SH2B1	pLOF_missense	MAF ≤ 0.001%	0.000253823	-0.00839697	0.889672
HDL	SH2B1	pLOF_missense	MAF ≤ 0.01%	0.00061076	-0.0324384	0.405997
HDL	SH2B1	pLOF_missense	MAF ≤ 0.1%	0.00073635	-0.0223491	0.528913
HDL	SH2B1	pLOF_missense	MAF ≤ 1%	0.00073635	-0.0223491	0.528913
HDL	SH2B1	pLOF_missense	singleton	6.87436e-05	-0.0440629	0.704778
HDL	SPNS1	pLOF	MAF ≤ 0.001%	4.62697e-05	-0.156052	0.270929
HDL	SPNS1	pLOF	MAF ≤ 0.01%	7.00656e-05	-0.0708372	0.538589
HDL	SPNS1	pLOF	MAF ≤ 0.1%	0.000309346	0.0144178	0.79263
HDL	SPNS1	pLOF	MAF ≤ 1%	0.000309346	0.0144178	0.79263
HDL	SPNS1	pLOF	singleton	2.11519e-05	-0.0619545	0.767598
HDL	SPNS1	pLOF_missense	MAF ≤ 0.001%	0.000322566	0.0226222	0.673567
HDL	SPNS1	pLOF_missense	MAF ≤ 0.01%	0.000671572	-0.00897175	0.809576
HDL	SPNS1	pLOF_missense	MAF ≤ 0.1%	0.0018812	-0.00705642	0.758301
HDL	SPNS1	pLOF_missense	MAF ≤ 1%	0.00811307	-0.0109816	0.311031
HDL	SPNS1	pLOF_missense	singleton	9.78274e-05	0.0858805	0.37835
HDL	TUFM	pLOF	MAF ≤ 0.001%	6.87436e-05	0.0342486	0.768426
HDL	TUFM	pLOF	MAF ≤ 0.01%	9.65054e-05	0.0367848	0.707879
HDL	TUFM	pLOF	MAF ≤ 0.1%	9.65054e-05	0.0367848	0.707879
HDL	TUFM	pLOF	MAF ≤ 1%	9.65054e-05	0.0367848	0.707879
HDL	TUFM	pLOF	singleton	1.45419e-05	-0.161539	0.522872
HDL	TUFM	pLOF_missense	MAF ≤ 0.001%	0.000346362	0.0680967	0.188859
HDL	TUFM	pLOF_missense	MAF ≤ 0.01%	0.000711232	0.038184	0.291656
HDL	TUFM	pLOF_missense	MAF ≤ 0.1%	0.000913497	0.0513018	0.108465
HDL	TUFM	pLOF_missense	MAF ≤ 1%	0.000913497	0.0513018	0.108465
HDL	TUFM	pLOF_missense	singleton	9.51835e-05	0.0793716	0.421924
LDL_direct	ATP2A1	pLOF	MAF ≤ 0.001%	0.000189619	0.0552692	0.456785
LDL_direct	SH2B1	pLOF	MAF ≤ 0.1%	0.000128844	-0.200191	0.0262801
LDL_direct	SH2B1	pLOF	MAF ≤ 1%	0.000128844	-0.200191	0.0262801
T2D (E11)	ATXN2L	pLoF_missense	MAF ≤ 0.001%	0.000650143	0.644295	0.026382
LDL_direct	ATP2A1	pLOF	singleton	3.76807e-05	0.202366	0.22445
LDL_direct	ATP2A1	pLOF_missense	MAF ≤ 0.001%	0.000875165	0.0104617	0.762039
LDL_direct	ATP2A1	pLOF_missense	MAF ≤ 0.01%	0.00278594	0.0316308	0.103362
LDL_direct	ATP2A1	pLOF_missense	MAF ≤ 0.1%	0.00339005	0.0311801	0.0767822
LDL_direct	ATP2A1	pLOF_missense	MAF ≤ 1%	0.00339005	0.0311801	0.0767822
LDL_direct	ATP2A1	pLOF_missense	singleton	0.000177464	0.145112	0.0587449
LDL_direct	ATXN2L	pLOF	MAF ≤ 0.001%	5.95598e-05	-0.0604392	0.648284
LDL_direct	ATXN2L	pLOF	MAF ≤ 0.01%	8.50855e-05	-0.00321279	0.97688
LDL_direct	ATXN2L	pLOF	MAF ≤ 0.1%	8.50855e-05	-0.00321279	0.97688
LDL_direct	ATXN2L	pLOF	MAF ≤ 1%	8.50855e-05	-0.00321279	0.97688
LDL_direct	ATXN2L	pLOF	singleton	2.18791e-05	-0.325253	0.136792
LDL_direct	ATXN2L	pLOF_missense	MAF ≤ 0.001%	0.00064665	0.0129787	0.747031
LDL_direct	ATXN2L	pLOF_missense	MAF ≤ 0.01%	0.00126534	0.0368473	0.200471
LDL_direct	ATXN2L	pLOF_missense	MAF ≤ 0.1%	0.00220979	0.031598	0.147278
LDL_direct	ATXN2L	pLOF_missense	MAF ≤ 1%	0.00572747	0.0233078	0.0862249
LDL_direct	ATXN2L	pLOF_missense	singleton	0.000159231	0.0585465	0.470067
LDL_direct	CD19	pLOF	MAF ≤ 0.001%	7.53614e-05	0.0941607	0.424096
LDL_direct	CD19	pLOF	MAF ≤ 0.01%	9.23785e-05	0.0610401	0.566181
LDL_direct	CD19	pLOF	MAF ≤ 0.1%	0.000306308	-0.0703635	0.228605
LDL_direct	CD19	pLOF	MAF ≤ 1%	0.000306308	-0.0703635	0.228605
LDL_direct	CD19	pLOF	singleton	2.55256e-05	0.112192	0.579348
LDL_direct	CD19	pLOF_missense	MAF ≤ 0.001%	0.000122766	-0.00790412	0.931755
LDL_direct	CD19	pLOF_missense	MAF ≤ 0.01%	0.000257687	0.0139277	0.826966
LDL_direct	CD19	pLOF_missense	MAF ≤ 0.1%	0.000471617	-0.0500653	0.287873
LDL_direct	CD19	pLOF_missense	MAF ≤ 1%	0.000471617	-0.0500653	0.287873
LDL_direct	CD19	pLOF_missense	singleton	3.64652e-05	0.0661196	0.696191
LDL_direct	LAT	pLOF	MAF ≤ 0.001%	4.13272e-05	-0.0423288	0.790154
LDL_direct	LAT	pLOF	MAF ≤ 0.01%	5.95598e-05	-0.0264964	0.841503
LDL_direct	LAT	pLOF	MAF ≤ 0.1%	5.95598e-05	-0.0264964	0.841503
LDL_direct	LAT	pLOF	MAF ≤ 1%	5.95598e-05	-0.0264964	0.841503
LDL_direct	LAT	pLOF	singleton	6.07753e-06	0.0444586	0.914638
LDL_direct	LAT	pLOF_missense	MAF ≤ 0.001%	4.13272e-05	-0.0423288	0.790154
LDL_direct	LAT	pLOF_missense	MAF ≤ 0.01%	5.95598e-05	-0.0264964	0.841503
LDL_direct	LAT	pLOF_missense	MAF ≤ 0.1%	5.95598e-05	-0.0264964	0.841503
LDL_direct	LAT	pLOF_missense	MAF ≤ 1%	5.95598e-05	-0.0264964	0.841503
LDL_direct	LAT	pLOF_missense	singleton	6.07753e-06	0.0444586	0.914638
LDL_direct	NFATC2IP	pLOF	MAF ≤ 0.001%	6.56374e-05	0.0160481	0.898825
LDL_direct	NFATC2IP	pLOF	MAF ≤ 0.01%	0.000274705	-0.0222836	0.718055
LDL_direct	NFATC2IP	pLOF	MAF ≤ 0.1%	0.000274705	-0.0222836	0.718055
LDL_direct	NFATC2IP	pLOF	MAF ≤ 1%	0.000274705	-0.0222836	0.718055
LDL_direct	NFATC2IP	pLOF	singleton	2.30946e-05	0.0266008	0.900512
LDL_direct	NFATC2IP	pLOF_missense	MAF ≤ 0.001%	0.000149507	-0.0737994	0.377586
LDL_direct	NFATC2IP	pLOF_missense	MAF ≤ 0.01%	0.000774278	-0.0293447	0.424927
LDL_direct	NFATC2IP	pLOF_missense	MAF ≤ 0.1%	0.000774278	-0.0293447	0.424927
LDL_direct	NFATC2IP	pLOF_missense	MAF ≤ 1%	0.000774278	-0.0293447	0.424927
LDL_direct	ATP2A1	pLOF	MAF ≤ 0.01%	0.000604107	0.0923015	0.0266087
LDL_direct	RABEP2	pLOF	MAF ≤ 0.001%	0.000103318	0.0966377	0.336789
LDL_direct	RABEP2	pLOF	MAF ≤ 0.01%	0.000140999	0.0968781	0.260753
LDL_direct	RABEP2	pLOF	MAF ≤ 0.1%	0.000140999	0.0968781	0.260753
LDL_direct	RABEP2	pLOF	MAF ≤ 1%	0.000140999	0.0968781	0.260753
LDL_direct	RABEP2	pLOF	singleton	3.28187e-05	0.0732392	0.681597
LDL_direct	RABEP2	pLOF_missense	MAF ≤ 0.001%	0.000291722	-0.0300982	0.615266
LDL_direct	RABEP2	pLOF_missense	MAF ≤ 0.01%	0.000787649	-0.00838845	0.818054
LDL_direct	RABEP2	pLOF_missense	MAF ≤ 0.1%	0.000787649	-0.00838845	0.818054
LDL_direct	RABEP2	pLOF_missense	MAF ≤ 1%	0.000787649	-0.00838845	0.818054
LDL_direct	RABEP2	pLOF_missense	singleton	6.92839e-05	-0.0514286	0.675533
T2D (E11)	SH2B1	pLoF_missense	singleton	7.39683e-05	2.53965	0.0278266
triglycerides	NFATC2IP	pLOF_missense	singleton	4.49294e-05	-0.324042	0.0278542
HDL	ATP2A1	pLOF_missense	MAF ≤ 0.01%	0.00281056	-0.039563	0.0299944
T2D (E11)	SPNS1	pLoF_missense	MAF ≤ 1%	0.008204	0.894358	0.0314945
LDL_direct	NFATC2IP	pLOF_missense	singleton	4.49738e-05	-0.324268	0.0334608
LDL_direct	SH2B1	pLOF_missense	MAF ≤ 0.001%	0.000254041	0.000380983	0.995263
LDL_direct	SH2B1	pLOF_missense	MAF ≤ 0.01%	0.000610184	-0.0353375	0.393587
LDL_direct	SH2B1	pLOF_missense	MAF ≤ 0.1%	0.000745106	-0.0112076	0.7646
LDL_direct	SH2B1	pLOF_missense	MAF ≤ 1%	0.000745106	-0.0112076	0.7646
HDL	ATP2A1	pLOF	MAF ≤ 0.1%	0.000803771	-0.0717579	0.0350088
LDL_direct	SPNS1	pLOF	MAF ≤ 0.001%	5.22668e-05	-0.0463646	0.74307
LDL_direct	SPNS1	pLOF	MAF ≤ 0.01%	7.65769e-05	-0.0622569	0.594207
LDL_direct	SPNS1	pLOF	MAF ≤ 0.1%	0.000313601	0.0632529	0.273533
LDL_direct	SPNS1	pLOF	MAF ≤ 1%	0.000313601	0.0632529	0.273533
LDL_direct	SPNS1	pLOF	singleton	1.94481e-05	0.188757	0.415626
LDL_direct	SPNS1	pLOF_missense	MAF ≤ 0.001%	0.000326971	-0.0937516	0.0974601
LDL_direct	SPNS1	pLOF_missense	MAF ≤ 0.01%	0.000681899	-0.0399543	0.307927
LDL_direct	SPNS1	pLOF_missense	MAF ≤ 0.1%	0.0018731	0.0311665	0.200793
LDL_direct	SPNS1	pLOF_missense	MAF ≤ 1%	0.00810743	0.0107898	0.348132
LDL_direct	SPNS1	pLOF_missense	singleton	9.48095e-05	-0.135817	0.19594
LDL_direct	TUFM	pLOF	MAF ≤ 0.001%	7.04994e-05	0.0438447	0.718897
LDL_direct	TUFM	pLOF	MAF ≤ 0.01%	9.72406e-05	0.0352143	0.734217
LDL_direct	TUFM	pLOF	MAF ≤ 0.1%	9.72406e-05	0.0352143	0.734217
LDL_direct	TUFM	pLOF	MAF ≤ 1%	9.72406e-05	0.0352143	0.734217
LDL_direct	TUFM	pLOF	singleton	1.58016e-05	0.0797702	0.756477
LDL_direct	TUFM	pLOF_missense	MAF ≤ 0.001%	0.000354928	0.0357246	0.510571
LDL_direct	TUFM	pLOF_missense	MAF ≤ 0.01%	0.000714718	0.000257919	0.994629
LDL_direct	TUFM	pLOF_missense	MAF ≤ 0.1%	0.000915277	0.0221829	0.512437
LDL_direct	TUFM	pLOF_missense	MAF ≤ 1%	0.000915277	0.0221829	0.512437
HDL	ATP2A1	pLOF	MAF ≤ 1%	0.000803771	-0.0717579	0.0350088
total_cholesterol	ATP2A1	pLOF	MAF ≤ 0.001%	0.000189286	0.00747706	0.91882
total_cholesterol	ATP2A1	pLOF	MAF ≤ 0.01%	0.000603046	0.0594139	0.148486
total_cholesterol	ATP2A1	pLOF	MAF ≤ 0.1%	0.000793545	0.0589731	0.0999991
total_cholesterol	ATP2A1	pLOF	MAF ≤ 1%	0.000793545	0.0589731	0.0999991
total_cholesterol	ATP2A1	pLOF	singleton	3.76145e-05	0.21485	0.19165
total_cholesterol	ATP2A1	pLOF_missense	MAF ≤ 0.001%	0.000872414	-0.00431496	0.899452
total_cholesterol	ATP2A1	pLOF_missense	MAF ≤ 0.01%	0.00278105	0.0220243	0.2509
total_cholesterol	ATP2A1	pLOF_missense	MAF ≤ 0.1%	0.00338531	0.0237662	0.171982
total_cholesterol	ATP2A1	pLOF_missense	MAF ≤ 1%	0.00338531	0.0237662	0.171982
total_cholesterol	ATP2A1	pLOF_missense	singleton	0.000175939	0.130632	0.0860363
total_cholesterol	ATXN2L	pLOF	MAF ≤ 0.001%	5.94552e-05	-0.0975712	0.455957
total_cholesterol	ATXN2L	pLOF	MAF ≤ 0.01%	8.61494e-05	-0.0235587	0.828462
total_cholesterol	ATXN2L	pLOF	MAF ≤ 0.1%	8.61494e-05	-0.0235587	0.828462
total_cholesterol	ATXN2L	pLOF	MAF ≤ 1%	8.61494e-05	-0.0235587	0.828462
total_cholesterol	ATXN2L	pLOF	singleton	2.18407e-05	-0.215337	0.31864
total_cholesterol	ATXN2L	pLOF_missense	MAF ≤ 0.001%	0.000646727	0.0156224	0.693992
total_cholesterol	ATXN2L	pLOF_missense	MAF ≤ 0.01%	0.00126676	0.0370564	0.191787
total_cholesterol	ATXN2L	pLOF_missense	MAF ≤ 0.1%	0.00221198	0.0343667	0.11006
total_cholesterol	ATXN2L	pLOF_missense	MAF ≤ 1%	0.00572954	0.025669	0.0555047
total_cholesterol	ATXN2L	pLOF_missense	singleton	0.000158952	0.0877743	0.272894
total_cholesterol	CD19	pLOF	MAF ≤ 0.001%	7.5229e-05	0.138225	0.234854
total_cholesterol	CD19	pLOF	MAF ≤ 0.01%	9.22162e-05	0.0895071	0.394402
total_cholesterol	CD19	pLOF	MAF ≤ 0.1%	0.00030577	-0.0572658	0.321198
total_cholesterol	CD19	pLOF	MAF ≤ 1%	0.00030577	-0.0572658	0.321198
total_cholesterol	CD19	pLOF	singleton	2.54808e-05	0.0984949	0.62223
total_cholesterol	CD19	pLOF_missense	MAF ≤ 0.001%	0.000122551	0.0302401	0.740117
total_cholesterol	CD19	pLOF_missense	MAF ≤ 0.01%	0.000258448	0.027989	0.655758
total_cholesterol	CD19	pLOF_missense	MAF ≤ 0.1%	0.000472001	-0.0392765	0.398002
total_cholesterol	CD19	pLOF_missense	MAF ≤ 1%	0.000472001	-0.0392765	0.398002
total_cholesterol	CD19	pLOF_missense	singleton	3.64011e-05	0.0155264	0.926041
total_cholesterol	LAT	pLOF	MAF ≤ 0.001%	4.12546e-05	-0.0676308	0.666869
total_cholesterol	LAT	pLOF	MAF ≤ 0.01%	5.94552e-05	-0.0428023	0.743639
total_cholesterol	LAT	pLOF	MAF ≤ 0.1%	5.94552e-05	-0.0428023	0.743639
total_cholesterol	LAT	pLOF	MAF ≤ 1%	5.94552e-05	-0.0428023	0.743639
total_cholesterol	LAT	pLOF	singleton	6.06686e-06	-0.101049	0.805178
total_cholesterol	LAT	pLOF_missense	MAF ≤ 0.001%	4.12546e-05	-0.0676308	0.666869
total_cholesterol	LAT	pLOF_missense	MAF ≤ 0.01%	5.94552e-05	-0.0428023	0.743639
total_cholesterol	LAT	pLOF_missense	MAF ≤ 0.1%	5.94552e-05	-0.0428023	0.743639
total_cholesterol	LAT	pLOF_missense	MAF ≤ 1%	5.94552e-05	-0.0428023	0.743639
total_cholesterol	LAT	pLOF_missense	singleton	6.06686e-06	-0.101049	0.805178
total_cholesterol	NFATC2IP	pLOF	MAF ≤ 0.001%	6.55221e-05	-0.0174565	0.888645
total_cholesterol	NFATC2IP	pLOF	MAF ≤ 0.01%	0.000274222	-0.0206502	0.734804
total_cholesterol	NFATC2IP	pLOF	MAF ≤ 0.1%	0.000274222	-0.0206502	0.734804
total_cholesterol	NFATC2IP	pLOF	MAF ≤ 1%	0.000274222	-0.0206502	0.734804
total_cholesterol	NFATC2IP	pLOF	singleton	2.30541e-05	-0.0315869	0.880538
total_cholesterol	NFATC2IP	pLOF_missense	MAF ≤ 0.001%	0.000149245	-0.0818025	0.322094
total_cholesterol	NFATC2IP	pLOF_missense	MAF ≤ 0.01%	0.000772918	-0.0113003	0.755745
total_cholesterol	NFATC2IP	pLOF_missense	MAF ≤ 0.1%	0.000772918	-0.0113003	0.755745
total_cholesterol	NFATC2IP	pLOF_missense	MAF ≤ 1%	0.000772918	-0.0113003	0.755745
T2D (E11)	ATXN2L	pLoF_missense	MAF ≤ 0.01%	0.00125746	0.748165	0.0381213
total_cholesterol	RABEP2	pLOF	MAF ≤ 0.001%	0.000103137	0.117624	0.236563
total_cholesterol	RABEP2	pLOF	MAF ≤ 0.01%	0.000140751	0.114307	0.179146
total_cholesterol	RABEP2	pLOF	MAF ≤ 0.1%	0.000140751	0.114307	0.179146
total_cholesterol	RABEP2	pLOF	MAF ≤ 1%	0.000140751	0.114307	0.179146
total_cholesterol	RABEP2	pLOF	singleton	3.2761e-05	0.110802	0.529739
total_cholesterol	RABEP2	pLOF_missense	MAF ≤ 0.001%	0.000291209	-0.0457604	0.439188
total_cholesterol	RABEP2	pLOF_missense	MAF ≤ 0.01%	0.000786265	-0.0245853	0.49486
total_cholesterol	RABEP2	pLOF_missense	MAF ≤ 0.1%	0.000786265	-0.0245853	0.49486
total_cholesterol	RABEP2	pLOF_missense	MAF ≤ 1%	0.000786265	-0.0245853	0.49486
total_cholesterol	RABEP2	pLOF_missense	singleton	6.91622e-05	-0.0648031	0.593371
LDL_direct	SH2B1	pLOF	MAF ≤ 0.001%	6.07753e-05	-0.271117	0.0387478
total_cholesterol	SH2B1	pLOF_missense	singleton	7.15889e-05	-0.241613	0.0428076
LDL_direct	TUFM	pLOF_missense	singleton	9.72406e-05	0.209067	0.0438002
triglycerides	ATP2A1	pLOF_missense	MAF ≤ 0.01%	0.00278319	0.0376831	0.044614
HDL	LAT	pLOF	singleton	6.60996e-06	-0.75184	0.0449697
total_cholesterol	SH2B1	pLOF_missense	MAF ≤ 0.001%	0.000253595	0.00293987	0.963007
total_cholesterol	SH2B1	pLOF_missense	MAF ≤ 0.01%	0.000610326	-0.040857	0.317502
total_cholesterol	SH2B1	pLOF_missense	MAF ≤ 0.1%	0.00074501	-0.017777	0.630342
total_cholesterol	SH2B1	pLOF_missense	MAF ≤ 1%	0.00074501	-0.017777	0.630342
HDL	LAT	pLOF_missense	singleton	6.60996e-06	-0.75184	0.0449697
total_cholesterol	SPNS1	pLOF	MAF ≤ 0.001%	5.2175e-05	-0.062524	0.654503
total_cholesterol	SPNS1	pLOF	MAF ≤ 0.01%	7.64424e-05	-0.0496671	0.666989
total_cholesterol	SPNS1	pLOF	MAF ≤ 0.1%	0.000314263	0.0653559	0.251128
total_cholesterol	SPNS1	pLOF	MAF ≤ 1%	0.000314263	0.0653559	0.251128
total_cholesterol	SPNS1	pLOF	singleton	1.94139e-05	0.14418	0.529021
total_cholesterol	SPNS1	pLOF_missense	MAF ≤ 0.001%	0.000326397	-0.0513353	0.358236
total_cholesterol	SPNS1	pLOF_missense	MAF ≤ 0.01%	0.000681915	-0.0335323	0.385897
total_cholesterol	SPNS1	pLOF_missense	MAF ≤ 0.1%	0.00187587	0.030682	0.201523
total_cholesterol	SPNS1	pLOF_missense	MAF ≤ 1%	0.00811381	0.0063937	0.573045
total_cholesterol	SPNS1	pLOF_missense	singleton	9.4643e-05	-0.0933898	0.367987
total_cholesterol	TUFM	pLOF	MAF ≤ 0.001%	7.03755e-05	0.0462373	0.700771
total_cholesterol	TUFM	pLOF	MAF ≤ 0.01%	9.70697e-05	0.0472854	0.644398
total_cholesterol	TUFM	pLOF	MAF ≤ 0.1%	9.70697e-05	0.0472854	0.644398
total_cholesterol	TUFM	pLOF	MAF ≤ 1%	9.70697e-05	0.0472854	0.644398
total_cholesterol	TUFM	pLOF	singleton	1.57738e-05	0.0656439	0.796131
total_cholesterol	TUFM	pLOF_missense	MAF ≤ 0.001%	0.000355518	0.0549451	0.304781
total_cholesterol	TUFM	pLOF_missense	MAF ≤ 0.01%	0.000715889	0.0228452	0.545364
total_cholesterol	TUFM	pLOF_missense	MAF ≤ 0.1%	0.000916095	0.0393938	0.23829
total_cholesterol	TUFM	pLOF_missense	MAF ≤ 1%	0.000916095	0.0393938	0.23829
LDL_direct	SH2B1	pLOF_missense	singleton	7.17149e-05	-0.241395	0.0456114
triglycerides	ATP2A1	pLOF	MAF ≤ 0.001%	0.000189432	0.132616	0.0646043
triglycerides	ATP2A1	pLOF	MAF ≤ 0.01%	0.000603511	-0.00133274	0.973568
triglycerides	ATP2A1	pLOF	MAF ≤ 0.1%	0.000794158	0.019537	0.577482
triglycerides	ATP2A1	pLOF	MAF ≤ 1%	0.000794158	0.019537	0.577482
triglycerides	ATP2A1	pLOF	singleton	3.76436e-05	0.252954	0.116054
triglycerides	ATP2A1	pLOF_missense	MAF ≤ 0.001%	0.000874302	0.0584344	0.0800383
HDL	ATP2A1	pLOF_missense	MAF ≤ 0.1%	0.00341074	-0.0328715	0.0471731
triglycerides	ATP2A1	pLOF_missense	MAF ≤ 0.1%	0.00338792	0.0298238	0.0797398
triglycerides	ATP2A1	pLOF_missense	MAF ≤ 1%	0.00338792	0.0298238	0.0797398
HDL	ATP2A1	pLOF_missense	MAF ≤ 1%	0.00341074	-0.0328715	0.0471731
triglycerides	ATXN2L	pLOF	MAF ≤ 0.001%	5.95011e-05	-0.0720755	0.573442
triglycerides	ATXN2L	pLOF	MAF ≤ 0.01%	8.62159e-05	-0.123794	0.244449
triglycerides	ATXN2L	pLOF	MAF ≤ 0.1%	8.62159e-05	-0.123794	0.244449
triglycerides	ATXN2L	pLOF	MAF ≤ 1%	8.62159e-05	-0.123794	0.244449
triglycerides	ATXN2L	pLOF	singleton	2.18576e-05	-0.2034	0.335562
triglycerides	ATXN2L	pLOF_missense	MAF ≤ 0.001%	0.000647226	-0.0295828	0.446278
triglycerides	ATXN2L	pLOF_missense	MAF ≤ 0.01%	0.00126774	-0.036378	0.190203
triglycerides	ATXN2L	pLOF_missense	MAF ≤ 0.1%	0.00221247	-0.0236446	0.261189
triglycerides	ATXN2L	pLOF_missense	MAF ≤ 1%	0.00573032	0.0141846	0.279513
triglycerides	ATXN2L	pLOF_missense	singleton	0.000159074	0.0493107	0.528897
triglycerides	CD19	pLOF	MAF ≤ 0.001%	7.52871e-05	0.118909	0.296152
triglycerides	CD19	pLOF	MAF ≤ 0.01%	9.22874e-05	0.0452284	0.659979
triglycerides	CD19	pLOF	MAF ≤ 0.1%	0.000306006	0.0233857	0.678776
triglycerides	CD19	pLOF	MAF ≤ 1%	0.000306006	0.0233857	0.678776
triglycerides	CD19	pLOF	singleton	2.55005e-05	0.150215	0.442394
triglycerides	CD19	pLOF_missense	MAF ≤ 0.001%	0.000122645	0.0141866	0.873606
triglycerides	CD19	pLOF_missense	MAF ≤ 0.01%	0.000258648	-0.0421585	0.492448
triglycerides	CD19	pLOF_missense	MAF ≤ 0.1%	0.000472366	-0.0167824	0.711984
triglycerides	CD19	pLOF_missense	MAF ≤ 1%	0.000472366	-0.0167824	0.711984
triglycerides	CD19	pLOF_missense	singleton	3.64293e-05	0.17185	0.29356
triglycerides	LAT	pLOF	MAF ≤ 0.001%	4.12865e-05	0.162258	0.291086
triglycerides	LAT	pLOF	MAF ≤ 0.01%	5.95011e-05	0.174201	0.173615
triglycerides	LAT	pLOF	MAF ≤ 0.1%	5.95011e-05	0.174201	0.173615
triglycerides	LAT	pLOF	MAF ≤ 1%	5.95011e-05	0.174201	0.173615
triglycerides	LAT	pLOF	singleton	6.07154e-06	-0.183883	0.646344
triglycerides	LAT	pLOF_missense	MAF ≤ 0.001%	4.12865e-05	0.162258	0.291086
triglycerides	LAT	pLOF_missense	MAF ≤ 0.01%	5.95011e-05	0.174201	0.173615
triglycerides	LAT	pLOF_missense	MAF ≤ 0.1%	5.95011e-05	0.174201	0.173615
triglycerides	LAT	pLOF_missense	MAF ≤ 1%	5.95011e-05	0.174201	0.173615
triglycerides	LAT	pLOF_missense	singleton	6.07154e-06	-0.183883	0.646344
triglycerides	NFATC2IP	pLOF	MAF ≤ 0.001%	6.55727e-05	0.0267359	0.826471
triglycerides	NFATC2IP	pLOF	MAF ≤ 0.01%	0.000274434	-0.060729	0.30849
triglycerides	NFATC2IP	pLOF	MAF ≤ 0.1%	0.000274434	-0.060729	0.30849
triglycerides	NFATC2IP	pLOF	MAF ≤ 1%	0.000274434	-0.060729	0.30849
triglycerides	NFATC2IP	pLOF	singleton	2.30719e-05	-0.400959	0.0511451
triglycerides	NFATC2IP	pLOF_missense	MAF ≤ 0.001%	0.00014936	0.037247	0.64487
triglycerides	NFATC2IP	pLOF_missense	MAF ≤ 0.01%	0.000773514	-0.0603276	0.0895634
triglycerides	NFATC2IP	pLOF_missense	MAF ≤ 0.1%	0.000773514	-0.0603276	0.0895634
triglycerides	NFATC2IP	pLOF_missense	MAF ≤ 1%	0.000773514	-0.0603276	0.0895634
triglycerides	SPNS1	pLOF	singleton	1.94289e-05	0.444134	0.0474403
triglycerides	RABEP2	pLOF	MAF ≤ 0.001%	0.000103216	-0.0745406	0.4432
triglycerides	RABEP2	pLOF	MAF ≤ 0.01%	0.00014086	-0.0437399	0.599228
triglycerides	RABEP2	pLOF	MAF ≤ 0.1%	0.00014086	-0.0437399	0.599228
triglycerides	RABEP2	pLOF	MAF ≤ 1%	0.00014086	-0.0437399	0.599228
triglycerides	RABEP2	pLOF	singleton	3.27863e-05	0.0794768	0.644946
triglycerides	RABEP2	pLOF_missense	MAF ≤ 0.001%	0.000291434	-0.055788	0.334994
triglycerides	RABEP2	pLOF_missense	MAF ≤ 0.01%	0.000786872	-0.0271373	0.441152
triglycerides	RABEP2	pLOF_missense	MAF ≤ 0.1%	0.000786872	-0.0271373	0.441152
triglycerides	RABEP2	pLOF_missense	MAF ≤ 1%	0.000786872	-0.0271373	0.441152
triglycerides	RABEP2	pLOF_missense	singleton	6.92156e-05	-0.0743115	0.531345
triglycerides	SH2B1	pLOF	MAF ≤ 0.001%	6.07154e-05	0.00618255	0.961094
triglycerides	SH2B1	pLOF	MAF ≤ 0.01%	0.000128717	0.0486238	0.57645
triglycerides	SH2B1	pLOF	MAF ≤ 0.1%	0.000128717	0.0486238	0.57645
triglycerides	SH2B1	pLOF	MAF ≤ 1%	0.000128717	0.0486238	0.57645
triglycerides	SH2B1	pLOF	singleton	2.42862e-05	-0.0748196	0.708887
triglycerides	SH2B1	pLOF_missense	MAF ≤ 0.001%	0.00025379	-0.0206509	0.739087
triglycerides	SH2B1	pLOF_missense	MAF ≤ 0.01%	0.000610797	0.0353002	0.377287
triglycerides	SH2B1	pLOF_missense	MAF ≤ 0.1%	0.000745585	0.0420483	0.244554
triglycerides	SH2B1	pLOF_missense	MAF ≤ 1%	0.000745585	0.0420483	0.244554
triglycerides	SH2B1	pLOF_missense	singleton	7.16442e-05	-0.186139	0.110647
triglycerides	SPNS1	pLOF	MAF ≤ 0.001%	5.22153e-05	0.266147	0.0514851
triglycerides	SPNS1	pLOF	MAF ≤ 0.01%	7.65014e-05	0.184691	0.101898
triglycerides	SPNS1	pLOF	MAF ≤ 0.1%	0.000314506	0.0635482	0.253975
triglycerides	SPNS1	pLOF	MAF ≤ 1%	0.000314506	0.0635482	0.253975
total_cholesterol	TUFM	pLOF_missense	singleton	9.70697e-05	0.200905	0.049843
triglycerides	SPNS1	pLOF_missense	MAF ≤ 0.001%	0.000326649	0.0179611	0.742451
triglycerides	SPNS1	pLOF_missense	MAF ≤ 0.01%	0.000682441	0.0520311	0.169002
triglycerides	SPNS1	pLOF_missense	MAF ≤ 0.1%	0.00187489	0.0360527	0.125234
triglycerides	SPNS1	pLOF_missense	MAF ≤ 1%	0.00811037	0.00341355	0.758532
triglycerides	SPNS1	pLOF_missense	singleton	9.47161e-05	-0.0531679	0.600314
triglycerides	TUFM	pLOF	MAF ≤ 0.001%	7.04299e-05	0.102641	0.383169
triglycerides	TUFM	pLOF	MAF ≤ 0.01%	9.71447e-05	0.12657	0.206588
triglycerides	TUFM	pLOF	MAF ≤ 0.1%	9.71447e-05	0.12657	0.206588
triglycerides	TUFM	pLOF	MAF ≤ 1%	9.71447e-05	0.12657	0.206588
triglycerides	TUFM	pLOF	singleton	1.5786e-05	0.227816	0.359345
triglycerides	TUFM	pLOF_missense	MAF ≤ 0.001%	0.000355792	-0.0352939	0.500378
triglycerides	TUFM	pLOF_missense	MAF ≤ 0.01%	0.000714013	-0.0140935	0.703404
triglycerides	TUFM	pLOF_missense	MAF ≤ 0.1%	0.00091316	-0.018556	0.570895
triglycerides	TUFM	pLOF_missense	MAF ≤ 1%	0.00091316	-0.018556	0.570895
triglycerides	TUFM	pLOF_missense	singleton	9.71447e-05	0.0205964	0.837141
