# Supplementary material for: Chromosomal deletions on 16p11.2 encompassing SH2B1 are associated with accelerated metabolic disease
Source: Cell Rep Med. 2023 Aug 15;4(8):101155. doi: 10.1016/j.xcrm.2023.101155 (PMC10439272; doi:10.1016/j.xcrm.2023.101155)
Supplement: Table S11. GWAS catalog SNP-GWAS lead signals for the 16p11.2 BP2–3 region, related to STAR Methods — Listed associations on the GWAS catalog for the 16p11.2 BP2–3 ±50 kb region. For each signal, the lead risk allele is provided along with its position in GRCh38/hg38 (reported in the GWAS catalog) and GRCh37/hg19 (lifted over). Summary statistics of the reported associations include, when available, p value, specific annotations, risk allele frequency (RAF), OR, beta (effect size) in corresponding unit, 95% CI, and mapped gene. Based on the report trait, we manually assigned each signal to a broad category (“trait category”). GWAS catalog accession number, PubMed identifier, and name of the first author of the study reporting the association are listed. [file mmc12.xlsx]

## Sheet: Table_S11
Table S11. GWAS Catalog SNP-GWAS lead signals for the 16p11.2 BP2-3 region. Related to STAR Methods.
Listed associations on the GWAS Catalog for the 16p11.2 BP2-3 ± 50 kb region. For each signal, the lead risk allele is provided along with its position in GRCh38/hg38 (reported in the GWAS Catalog) and GRCh37/hg19 (lifted over). Summary statistics of the reported associations include, when available, p-value (P), specific annotations, risk allele frequency (RAF), odds ratio (OR), beta (effect siz…
risk allele	position_GRCh38	position_GRCh37	P	annotation	RAF	OR	beta	CI	mapped gene	trait category	reported trait	trait	accession	PubMed	first author
rs3888190-A	16:28878165	chr16:28889486	1e-68		NR	-	0.028859 unit increase	[0.026-0.032]	ATP2A1, SH2B1	adiposity	Body mass index (MTAG)	body mass index	GCST90179150	36376304	Koskeridis F
rs7498665-A	16:28871920	chr16:28883241	1e-66		0.6179	-	0.0285 unit decrease	[0.025-0.032]	SH2B1	adiposity	Body mass index	body mass index	GCST009003	30239722	Pulit SL
rs7498665-A	16:28871920	chr16:28883241	1e-66		0.6179	-	0.0285 unit decrease	[0.025-0.032]	SH2B1	adiposity	Body mass index	body mass index	GCST009004	30239722	Pulit SL
rs8061590-A	16:28883809	chr16:28895130	3e-66		0.6181	-	0.0284 unit decrease	[0.025-0.032]	ATP2A1	adiposity	Body mass index	body mass index	GCST009001	30239722	Pulit SL
rs12448482-A	16:28826752	chr16:28838073	2e-54		0.3321	-	0.0513 unit increase	[0.045-0.058]	ATXN2L	other	QT interval	QT interval	GCST90179153	36050321	Young WJ
rs56186137-G	16:28814632	chr16:28825953	3e-50		0.4	-	0.023 % increase	-	ATXN2L, NPIPB9	adiposity	Body fat percentage	body fat percentage	GCST90020232	33980691	Martin S
rs7498555-C	16:28882250	chr16:28893571	4e-49		0.394319	-	0.02751 SD unit increase	[0.024-0.031]	ATP2A1	anaemia	Mean corpuscular volume	mean corpuscular volume	GCST90002334	32888493	Chen MH
rs7498555-C	16:28882250	chr16:28893571	7e-47		0.341439	-	-	-	ATP2A1	anaemia	Mean corpuscular volume	mean corpuscular volume	GCST90002338	32888493	Chen MH
rs56186137-G	16:28814632	chr16:28825953	7e-46		0.4	-	-	-	ATXN2L, NPIPB9	adiposity	Metabolic biomarkers (multivariate analysis)	aspartate aminotransferase measurement, serum alanine aminotransferase measurement, low density lipoprotein triglyceride measurement, body fat percentage, high density lipoprotein cholesterol measurement, sex hormone-binding globulin measurement	GCST90038594	33980691	Martin S
rs12448482-A	16:28826752	chr16:28838073	4e-44		0.329	-	0.0463 unit increase	[0.04-0.053]	ATXN2L	other	JT interval	JT interval	GCST90179157	36050321	Young WJ
rs62037363-C	16:28853721	chr16:28865042	1e-42		NR	-	0.0253 unit increase	[0.022-0.029]	SH2B1	adiposity	Weight	body weight	GCST90018949	34594039	Sakaue S
rs8056890-?	16:28886131	chr16:28897452	2e-41		NR	-	-	-	ATP2A1	adiposity	Hip circumference	hip circumference	GCST009123	31453325	Wang H
rs7498665-?	16:28871920	chr16:28883241	1e-40		NR	-	-	-	SH2B1	adiposity	Body mass index	body mass index	GCST007039	30595370	Kichaev G
rs7498665-?	16:28871920	chr16:28883241	4e-40		NR	-	-	-	SH2B1	adiposity	Body mass index	body mass index	GCST009871	31669095	Zhu Z
rs8056890-?	16:28886131	chr16:28897452	9e-40		NR	-	-	-	ATP2A1	adiposity	Waist circumference	waist circumference	GCST009122	31453325	Wang H
rs72793818-A	16:28881816	chr16:28893137	2e-37		NR	-	0.0272 unit increase	[0.023-0.031]	ATP2A1	adiposity	Body mass index	body mass index	GCST90018947	34594039	Sakaue S
rs11864750-A	16:28863883	chr16:28875204	7e-37	(MTAG)	0.62	-	0.0216 unit increase	[0.018-0.025]	SH2B1	cognitive function	Highest math class taken (MTAG)	mathematical ability	GCST006568	30038396	Lee JJ
rs12446589-A	16:28859641	chr16:28870962	2e-36	(MTAG)	0.3774	-	0.0232 unit decrease	[0.02-0.027]	SH2B1	cognitive function	Self-reported math ability (MTAG)	mathematical ability	GCST006569	30038396	Lee JJ
rs2904880-C	16:28933075	chr16:28944396	1e-35		0.3265	-	0.0275 unit increase	[0.023-0.032]	RABEP2, CD19	adiposity	Body mass index	body mass index	GCST008129	29273807	Turcot V
rs7187776-G	16:28846324	chr16:28857645	1e-35		0.36665	-	-	-	TUFM	anaemia	Red blood cell count	red blood cell density measurement	GCST90002367	32888493	Chen MH
rs7498665-A	16:28871920	chr16:28883241	6e-35		0.600456	-	0.0172834 unit decrease	[0.015-0.02]	SH2B1	other	Adult body size	body height	GCST010988	32376654	Richardson TG
rs72793812-A	16:28829060	chr16:28840381	8e-35	(MTAG)	0.6016	-	0.0288 unit increase	[0.024-0.033]	ATXN2L	cognitive function	Cognitive performance (MTAG)	cognitive function measurement	GCST006570	30038396	Lee JJ
rs371918919-T	16:28852644	chr16:28863965	2e-34		0.358373	-	0.0289471 unit increase	[0.025-0.033]	SH2B1	anaemia	Mean corpuscular volume	mean corpuscular volume	GCST90002392	32888494	Vuckovic D
rs3888190-A	16:28878165	chr16:28889486	2e-31		0.34	-	0.031 unit increase	[0.025-0.037]	ATP2A1, SH2B1	adiposity	Body mass index	body mass index	GCST004904	28892062	Akiyama M
rs3888190-A	16:28878165	chr16:28889486	1e-29		0.403408	-	0.030506346 unit increase	-	ATP2A1, SH2B1	adiposity	Body mass index	body mass index	GCST005951	26426971	Winkler TW
rs12325113-T	16:28837347	chr16:28848668	4e-29		NR	-	0.029 unit decrease	[NR]	TUFM, ATXN2L	adiposity	Body mass index	body mass index	GCST006368	30108127	Hoffmann TJ
rs4072402-?	16:28925938	chr16:28937259	3e-28		NR	-	-	-	RABEP2	adiposity	Body mass index	body mass index	GCST009121	31453325	Wang H
rs12446589-G	16:28859641	chr16:28870962	3e-27		0.6226	-	0.0218 unit increase	[0.018-0.026]	SH2B1	cognitive function	Self-reported math ability	mathematical ability	GCST006573	30038396	Lee JJ
rs56226746-A	16:28853128	chr16:28864449	7e-27		0.39	-	0.00948 unit decrease	[0.0078-0.0112]	SH2B1	reward system related	Drinks per week	alcohol consumption measurement	GCST90243989	36477530	Saunders GRB
rs62037364-A	16:28857374	chr16:28868695	2e-26		0.4076	-	0.003 unit decrease	[0.0024-0.0036]	SH2B1	other	Hand grip strength	grip strength measurement	GCST005830	29691431	Tikkanen E
rs7498665-G	16:28871920	chr16:28883241	2e-26		0.4033	-	0.026913788 unit increase	[0.022-0.032]	SH2B1	adiposity	Predicted visceral adipose tissue	visceral adipose tissue measurement	GCST008744	31501611	Karlsson T
rs2008514-?	16:28814284	chr16:28825605	4e-26		NR	-	-	-	NPIPB9, ATXN2L	cognitive function	Attention deficit hyperactivity disorder or autism spectrum disorder or intelligence (pleiotropy)	attention deficit hyperactivity disorder, autism spectrum disorder, intelligence	GCST90134330	35764056	Rao S
rs12928404-C	16:28835925	chr16:28847246	1e-25		0.41	-	0.003 unit decrease	[0.0024-0.0036]	ATXN2L	other	Hand grip strength	grip strength measurement	GCST005829	29691431	Tikkanen E
rs3888190-A	16:28878165	chr16:28889486	3e-25		0.397	-	0.031 kg/m2 increase	[0.025-0.037]	ATP2A1, SH2B1	adiposity	Body mass index	body mass index	GCST002783	25673413	Locke AE
rs371918919-T	16:28852644	chr16:28863965	6e-25		0.358197	-	0.02195 SD unit increase	[0.018-0.026]	SH2B1	anaemia	Mean corpuscular hemoglobin	mean corpuscular hemoglobin concentration	GCST90002322	32888493	Chen MH
rs2008514-A	16:28814284	chr16:28825605	1e-24		NR	-	10.245 z-score decrease	-	NPIPB9, ATXN2L	cognitive function	Intelligence	intelligence	GCST006250	29942086	Savage JE
rs3888190-A	16:28878165	chr16:28889486	1e-24		NR	-	0.031 unit increase	[0.025-0.037]	ATP2A1, SH2B1	other	Bipolar disorder or body mass index	body mass index, obsolete_bipolar disorder	GCST009371	31754094	Pisanu C
rs187668816-A	16:28817796	chr16:28829117	2e-24		0.374	-	0.00924 unit decrease	[0.0075-0.011]	NPIPB9, ATXN2L	reward system related	Drinks per week	alcohol consumption measurement	GCST90243989	36477530	Saunders GRB
rs369515117-C	16:28851460	chr16:28862781	2e-24		0.42017	-	0.02513 unit decrease	NR	SH2B1	adiposity	Body fat distribution (leg fat ratio)	body fat distribution	GCST007295	30664634	Rask-Andersen M
rs80275162-A	16:28852196	chr16:28863517	6e-24		0.395276	-	0.022820443 unit decrease	[0.018-0.027]	SH2B1	anaemia	Red blood cell count	erythrocyte count	GCST90002403	32888494	Vuckovic D
rs3888190-A	16:28878165	chr16:28889486	3e-23	(EA)	0.403	-	0.031 kg/m2 increase	[0.025-0.037]	ATP2A1, SH2B1	adiposity	Body mass index	body mass index	GCST002783	25673413	Locke AE
rs7498665-A	16:28871920	chr16:28883241	1e-22	(EA)	0.5971	-	0.0338 unit decrease	[0.027-0.041]	SH2B1	adiposity	Waist circumference	waist circumference	GCST004065	25673412	Shungin D
rs7498665-A	16:28871920	chr16:28883241	1e-22		0.6175	-	0.0168 unit decrease	[0.013-0.02]	SH2B1	adiposity	Waist-hip ratio	waist-hip ratio	GCST008996	30239722	Pulit SL
rs7498665-A	16:28871920	chr16:28883241	1e-22		0.6175	-	0.0168 unit decrease	[0.013-0.02]	SH2B1	adiposity	Waist-hip ratio	waist-hip ratio	GCST008997	30239722	Pulit SL
rs9931989-C	16:28894763	chr16:28906084	5e-22		0.6674	-	0.0171 unit decrease	[0.014-0.021]	ATP2A1	adiposity	Waist-hip ratio	waist-hip ratio	GCST008998	30239722	Pulit SL
rs62037363-?	16:28853721	chr16:28865042	6e-22	(EA)	NR	-	-	-	SH2B1	(auto-)immunity	Inflammatory bowel disease	inflammatory bowel disease	GCST003043	26192919	Liu JZ
rs3888190-A	16:28878165	chr16:28889486	9e-22	(EA)	0.4034	-	0.0345 unit increase	[0.027-0.042]	ATP2A1, SH2B1	adiposity	Hip circumference	hip circumference	GCST004066	25673412	Shungin D
rs371918919-T	16:28852644	chr16:28863965	9e-22		0.306563	-	-	-	SH2B1	anaemia	Mean corpuscular hemoglobin	mean corpuscular hemoglobin concentration	GCST90002326	32888493	Chen MH
rs369515117-C	16:28851460	chr16:28862781	1e-21	(females)	0.42017	-	0.0301 unit decrease	NR	SH2B1	adiposity	Body fat distribution (leg fat ratio)	body fat distribution	GCST007295	30664634	Rask-Andersen M
rs62037365-C	16:28857641	chr16:28868962	1e-21		0.601978	-	0.0136515 unit decrease	[0.011-0.016]	SH2B1	adiposity	Body size at age 10	comparative body size at age 10, self-reported	GCST010989	32376654	Richardson TG
rs62036658-G	16:28839050	chr16:28850371	2e-21		0.34	-	9.52 z score increase	-	TUFM, ATXN2L	brain morphology	Vertex-wise sulcal depth	brain measurement	GCST90095129	34910505	van der Meer D
rs8061590-A	16:28883809	chr16:28895130	3e-21		0.59747	-	0.0288317 unit increase	[0.023-0.035]	ATP2A1	other	Bioavailable testosterone levels	testosterone measurement	GCST90012103	32042192	Ruth KS
rs371918919-T	16:28852644	chr16:28863965	4e-21		0.358401	-	0.021904184 unit increase	[0.017-0.026]	SH2B1	anaemia	Mean corpuscular hemoglobin	mean corpuscular hemoglobin	GCST90002390	32888494	Vuckovic D
rs7187776-A	16:28846324	chr16:28857645	5e-21		NR	-	0.01923 unit decrease	[0.015-0.023]	TUFM	(auto-)immunity	C-reactive protein levels (MTAG)	C-reactive protein measurement	GCST90179146	36376304	Koskeridis F
rs7359397-T	16:28874338	chr16:28885659	2e-20		0.4	-	0.15 kg/m2 increase	[0.11-0.19]	SH2B1, ATP2A1	adiposity	Body mass index	body mass index	GCST000830	20935630	Speliotes EK
rs8049439-T	16:28826194	chr16:28837515	1e-19		NR	-	0.02696967 unit increase	[0.021-0.033]	ATXN2L	cognitive function	Intelligence (MTAG)	intelligence	GCST005316	29326435	Hill WD
rs28888764-?	16:28817907	chr16:28829228	4e-19		NR	-	-	-	ATXN2L, NPIPB9	cognitive function	Attention deficit hyperactivity disorder or autism spectrum disorder or intelligence (pleiotropy)	attention deficit hyperactivity disorder, autism spectrum disorder, intelligence	GCST90134330	35764056	Rao S
rs12448902-C	16:28859870	chr16:28871191	5e-19		0.6061	-	0.026 unit increase	[0.02-0.032]	SH2B1	cognitive function	Cognitive performance	cognitive function measurement	GCST006572	30038396	Lee JJ
rs62037363-T	16:28853721	chr16:28865042	7e-19		NR	-	8.88 z-score increase	-	SH2B1	cognitive function	General cognitive ability	intelligence	GCST006269	29844566	Davies G
rs28888764-A	16:28817907	chr16:28829228	1e-18		NR	-	8.799 z-score increase	-	ATXN2L, NPIPB9	cognitive function	Intelligence	intelligence	GCST006250	29942086	Savage JE
rs12448902-C	16:28859870	chr16:28871191	1e-18		0.310139	-	0.060124524 unit increase	[0.047-0.074]	SH2B1	cognitive function	Cognitive aspects of educational attainment	cognitive function measurement, self reported educational attainment	GCST90011875	33414549	Demange PA
rs3888190-A	16:28878165	chr16:28889486	2e-18		0.3835	-	0.029 kg/m2 increase	[0.023-0.035]	ATP2A1, SH2B1	adiposity	BMI (adjusted for smoking behaviour)	smoking behavior, body mass index	GCST004495	28443625	Justice AE
rs7187776-?	16:28846324	chr16:28857645	3e-18		NR	-	-	-	TUFM	anaemia	Red blood cell count	erythrocyte count	GCST007069	30595370	Kichaev G
rs12928404-?	16:28835925	chr16:28847246	4e-18		NR	-	-	-	ATXN2L	brain morphology	Brain morphology (MOSTest)	neuroimaging measurement	GCST90239729	35164939	van der Meer D
rs3888190-A	16:28878165	chr16:28889486	6e-18		0.3835	-	-	-	ATP2A1, SH2B1	adiposity	Body mass index (joint analysis main effects and smoking interaction)	smoking behavior, body mass index	GCST004497	28443625	Justice AE
rs72793812-G	16:28829060	chr16:28840381	8e-18		NR	-	0.0188 unit increase	[0.014-0.023]	ATXN2L	anaemia	Mean corpuscular volume	mean corpuscular volume	GCST90018966	34594039	Sakaue S
rs3888190-A	16:28878165	chr16:28889486	1e-17	(EA, men)	0.402	-	0.035 kg/m2 increase	[0.027-0.043]	ATP2A1, SH2B1	adiposity	Body mass index	body mass index	GCST002783	25673413	Locke AE
rs2008514-A	16:28814284	chr16:28825605	2e-17		0.3886	-	0.0307 kg/m2 increase	[0.024-0.038]	NPIPB9, ATXN2L	adiposity	Body mass index	physical activity measurement, body mass index	GCST004557	28448500	Graff M
rs56226746-A	16:28853128	chr16:28864449	2e-17		0.423411	-	0.020023847 unit increase	[0.015-0.025]	SH2B1	anaemia	Mean reticulocyte volume	mean reticulocyte volume	GCST90002396	32888494	Vuckovic D
rs4788102-?	16:28862077	chr16:28873398	1e-16		NR	-	-	-	SH2B1	adiposity	Body mass index (joint analysis main effects and physical activity interaction)	physical activity measurement, body mass index	GCST004558	28448500	Graff M
rs4788095-T	16:28820038	chr16:28831359	4e-16		NR	-	0.0166 unit decrease	[0.013-0.021]	NPIPB9, ATXN2L	(auto-)immunity	C-reactive protein levels	C-reactive protein measurement	GCST90029070	35459240	Said S
rs9933198-T	16:28877088	chr16:28888409	6e-16		0.2422	-	0.97 unit decrease	[0.73-1.21]	SH2B1, ATP2A1	other	QT interval	QT interval	GCST90026650	34274964	Duijvenboden S
rs12448482-A	16:28826752	chr16:28838073	2e-15	(214 ms)	0.332324	-	0.046042 unit decrease	[0.034-0.058]	ATXN2L	other	Electrocardiogram morphology (amplitude at temporal datapoints)	electrocardiography	GCST010796	32916098	Verweij N
rs12325113-C	16:28837347	chr16:28848668	2e-15	(EA)	0.3965	-	0.0301 kg/m2 increase	[0.023-0.038]	TUFM, ATXN2L	adiposity	Body mass index	physical activity measurement, body mass index	GCST004557	28448500	Graff M
rs7498555-?	16:28882250	chr16:28893571	2e-15		NR	-	-	-	ATP2A1	anaemia	Mean corpuscular hemoglobin	mean corpuscular hemoglobin	GCST007068	30595370	Kichaev G
rs9931989-?	16:28894763	chr16:28906084	2e-15		NR	-	-	-	ATP2A1	adiposity	Waist circumference adjusted for body mass index	BMI-adjusted waist circumference	GCST009867	31669095	Zhu Z
rs28433345-T	16:28872006	chr16:28883327	3e-15		NR	-	7.884 z-score increase	-	SH2B1	cognitive function	General cognitive ability	intelligence	GCST006269	29844566	Davies G
rs12448482-A	16:28826752	chr16:28838073	3e-15	(212 ms)	0.332324	-	0.045984 unit decrease	[0.034-0.058]	ATXN2L	other	Electrocardiogram morphology (amplitude at temporal datapoints)	electrocardiography	GCST010796	32916098	Verweij N
rs12448482-A	16:28826752	chr16:28838073	3e-15	(220 ms)	0.332324	-	0.0461772 unit decrease	[0.034-0.058]	ATXN2L	other	Electrocardiogram morphology (amplitude at temporal datapoints)	electrocardiography	GCST010796	32916098	Verweij N
rs12448482-A	16:28826752	chr16:28838073	4e-15	(218 ms)	0.332324	-	0.0459589 unit decrease	[0.034-0.058]	ATXN2L	other	Electrocardiogram morphology (amplitude at temporal datapoints)	electrocardiography	GCST010796	32916098	Verweij N
rs3888190-A	16:28878165	chr16:28889486	4e-15		0.3835	-	0.0294 kg/m2 increase	[0.022-0.037]	ATP2A1, SH2B1	adiposity	BMI in non-smokers	body mass index	GCST004499	28443625	Justice AE
rs12448482-A	16:28826752	chr16:28838073	5e-15	(216 ms)	0.332324	-	0.0455425 unit decrease	[0.034-0.057]	ATXN2L	other	Electrocardiogram morphology (amplitude at temporal datapoints)	electrocardiography	GCST010796	32916098	Verweij N
rs12448482-A	16:28826752	chr16:28838073	5e-15	(222 ms)	0.332324	-	0.0464427 unit decrease	[0.035-0.058]	ATXN2L	other	Electrocardiogram morphology (amplitude at temporal datapoints)	electrocardiography	GCST010796	32916098	Verweij N
rs7498665-A	16:28871920	chr16:28883241	5e-15	(EA, men)	0.5971	-	0.0374 unit decrease	[0.028-0.047]	SH2B1	adiposity	Waist circumference	waist circumference	GCST004065	25673412	Shungin D
rs117217055-T	16:28913023	chr16:28924344	6e-15		NR	-	0.61 unit increase	-	RABEP2	other	X-12707 levels	X-12707 measurement	GCST90140408	35347128	Yin X
rs8056890-?	16:28886131	chr16:28897452	6e-15		NR	-	-	-	ATP2A1	adiposity	Waist circumference variance	waist circumference	GCST009108	31453325	Wang H
rs4788102-A	16:28862077	chr16:28873398	8e-15		0.3865	-	0.0318 kg/m2 increase	[0.024-0.04]	SH2B1	adiposity	Body mass index in physically active individuals	body mass index	GCST004559	28448500	Graff M
rs12448482-A	16:28826752	chr16:28838073	9e-15	(204 ms)	0.332324	-	0.0449687 unit decrease	[0.033-0.057]	ATXN2L	other	Electrocardiogram morphology (amplitude at temporal datapoints)	electrocardiography	GCST010796	32916098	Verweij N
rs12325113-?	16:28837347	chr16:28848668	9e-15	(EA)	NR	-	-	-	TUFM, ATXN2L	adiposity	Body mass index (joint analysis main effects and physical activity interaction)	physical activity measurement, body mass index	GCST004558	28448500	Graff M
rs12448482-A	16:28826752	chr16:28838073	1e-14	(186 ms)	0.332324	-	0.0448744 unit decrease	[0.033-0.057]	ATXN2L	other	Electrocardiogram morphology (amplitude at temporal datapoints)	electrocardiography	GCST010796	32916098	Verweij N
rs12448482-A	16:28826752	chr16:28838073	1e-14	(188 ms)	0.332324	-	0.044976 unit decrease	[0.033-0.057]	ATXN2L	other	Electrocardiogram morphology (amplitude at temporal datapoints)	electrocardiography	GCST010796	32916098	Verweij N
rs12448482-A	16:28826752	chr16:28838073	1e-14	(202 ms)	0.332324	-	0.0445445 unit decrease	[0.033-0.056]	ATXN2L	other	Electrocardiogram morphology (amplitude at temporal datapoints)	electrocardiography	GCST010796	32916098	Verweij N
rs12448482-A	16:28826752	chr16:28838073	1e-14	(224 ms)	0.332324	-	0.0453555 unit decrease	[0.034-0.057]	ATXN2L	other	Electrocardiogram morphology (amplitude at temporal datapoints)	electrocardiography	GCST010796	32916098	Verweij N
rs12448482-A	16:28826752	chr16:28838073	2e-14	(178 ms)	0.332324	-	0.0444564 unit decrease	[0.033-0.056]	ATXN2L	other	Electrocardiogram morphology (amplitude at temporal datapoints)	electrocardiography	GCST010796	32916098	Verweij N
rs12448482-A	16:28826752	chr16:28838073	2e-14	(190 ms)	0.332324	-	0.0441845 unit decrease	[0.032-0.056]	ATXN2L	other	Electrocardiogram morphology (amplitude at temporal datapoints)	electrocardiography	GCST010796	32916098	Verweij N
rs12448482-A	16:28826752	chr16:28838073	2e-14	(206 ms)	0.332324	-	0.0448135 unit decrease	[0.033-0.057]	ATXN2L	other	Electrocardiogram morphology (amplitude at temporal datapoints)	electrocardiography	GCST010796	32916098	Verweij N
rs12448482-A	16:28826752	chr16:28838073	2e-14	(208 ms)	0.332324	-	0.0445895 unit decrease	[0.033-0.056]	ATXN2L	other	Electrocardiogram morphology (amplitude at temporal datapoints)	electrocardiography	GCST010796	32916098	Verweij N
rs117217055-T	16:28913023	chr16:28924344	2e-14		NR	-	0.6 unit increase	-	RABEP2	other	Ascorbic acid 3-sulfate levels	ascorbic acid 3-sulfate measurement	GCST90139660	35347128	Yin X
rs12448482-A	16:28826752	chr16:28838073	3e-14	(200 ms)	0.332324	-	0.0440658 unit decrease	[0.032-0.056]	ATXN2L	other	Electrocardiogram morphology (amplitude at temporal datapoints)	electrocardiography	GCST010796	32916098	Verweij N
rs12448482-A	16:28826752	chr16:28838073	3e-14	(210 ms)	0.332324	-	0.0447017 unit decrease	[0.033-0.056]	ATXN2L	other	Electrocardiogram morphology (amplitude at temporal datapoints)	electrocardiography	GCST010796	32916098	Verweij N
rs564338845-G	16:28839845	chr16:28851166	3e-14		NR	-	0.8 unit increase	-	ATXN2L, TUFM	other	4-allylcatechol sulfate levels	4-allylcatechol sulfate measurement	GCST90140872	35347128	Yin X
rs3888190-A	16:28878165	chr16:28889486	3e-14	(EA,women)	0.4034	-	0.0355 unit increase	[0.026-0.045]	ATP2A1, SH2B1	adiposity	Hip circumference	hip circumference	GCST004066	25673412	Shungin D
rs12448482-A	16:28826752	chr16:28838073	4e-14	(230 ms)	0.332324	-	0.0445287 unit decrease	[0.033-0.056]	ATXN2L	other	Electrocardiogram morphology (amplitude at temporal datapoints)	electrocardiography	GCST010796	32916098	Verweij N
rs8062405-?	16:28826585	chr16:28837906	4e-14		NR	-	7.557 z score increase	-	ATXN2L	cognitive function	Cognitive ability (MTAG)	intelligence, self reported educational attainment	GCST005141	29186694	Lam M
rs6565300-A	16:28981728	chr16:28993049	4e-14		0.303014	-	0.0312859 unit decrease	[0.023-0.039]	SPNS1	reward system related	Principal component-derived dietary pattern 3	diet measurement	GCST90133008	32193382	Cole JB
rs12448482-A	16:28826752	chr16:28838073	5e-14	(198 ms)	0.332324	-	0.0434217 unit decrease	[0.032-0.055]	ATXN2L	other	Electrocardiogram morphology (amplitude at temporal datapoints)	electrocardiography	GCST010796	32916098	Verweij N
rs8049439-?	16:28826194	chr16:28837515	6e-14		NR	-	-	-	ATXN2L	cognitive function	Verbal-numerical reasoning	verbal-numerical reasoning measurement	GCST90011298	32895543	de la Fuente J
rs12448482-A	16:28826752	chr16:28838073	7e-14	(228 ms)	0.332324	-	0.0439534 unit decrease	[0.032-0.056]	ATXN2L	other	Electrocardiogram morphology (amplitude at temporal datapoints)	electrocardiography	GCST010796	32916098	Verweij N
rs12448482-A	16:28826752	chr16:28838073	7e-14	(226 ms)	0.332324	-	0.0439449 unit decrease	[0.032-0.056]	ATXN2L	other	Electrocardiogram morphology (amplitude at temporal datapoints)	electrocardiography	GCST010796	32916098	Verweij N
rs3088215-C	16:28842675	chr16:28853996	7e-14		0.3968	-	0.097271 unit increase	[0.072-0.123]	TUFM	reward system related	Milky sweets liking	taste liking measurement	GCST90094802	35585065	May-Wilson S
rs7498665-?	16:28871920	chr16:28883241	9e-14		-	-	-	-	SH2B1	brain morphology	Subcortical volume (MOSTest)	neuroimaging measurement, brain volume measurement	GCST010702	32665545	van der Meer D
rs62036618-A	16:28817513	chr16:28828834	1e-13		0.6127	0.975249	-	[NR]	ATXN2L, NPIPB9	other	Left-handedness	handedness	GCST90013421	32989287	Cuellar-Partida G
rs12448482-A	16:28826752	chr16:28838073	1e-13	(180 ms)	0.332324	-	0.0428721 unit decrease	[0.031-0.055]	ATXN2L	other	Electrocardiogram morphology (amplitude at temporal datapoints)	electrocardiography	GCST010796	32916098	Verweij N
rs12448482-A	16:28826752	chr16:28838073	1e-13	(192 ms)	0.332324	-	0.043164 unit decrease	[0.031-0.055]	ATXN2L	other	Electrocardiogram morphology (amplitude at temporal datapoints)	electrocardiography	GCST010796	32916098	Verweij N
rs12448482-A	16:28826752	chr16:28838073	2e-13	(176 ms)	0.332324	-	0.0427575 unit decrease	[0.031-0.054]	ATXN2L	other	Electrocardiogram morphology (amplitude at temporal datapoints)	electrocardiography	GCST010796	32916098	Verweij N
rs12448482-A	16:28826752	chr16:28838073	2e-13	(194 ms)	0.332324	-	0.0424501 unit decrease	[0.031-0.054]	ATXN2L	other	Electrocardiogram morphology (amplitude at temporal datapoints)	electrocardiography	GCST010796	32916098	Verweij N
rs12448482-A	16:28826752	chr16:28838073	2e-13	(196 ms)	0.332324	-	0.0425197 unit decrease	[0.031-0.054]	ATXN2L	other	Electrocardiogram morphology (amplitude at temporal datapoints)	electrocardiography	GCST010796	32916098	Verweij N
rs1322541505-?	16:28870995	chr16:28882316	2e-13		NR	-	0.96 unit decrease	-	SH2B1	other	QTc interval	QT interval	GCST90128423	35389749	Nauffal V
rs12325113-C	16:28837347	chr16:28848668	2e-13	(EA)	0.3965	-	0.0311 kg/m2 increase	[0.023-0.039]	TUFM, ATXN2L	adiposity	Body mass index in physically active individuals	body mass index	GCST004559	28448500	Graff M
rs7187776-A	16:28846324	chr16:28857645	2e-13		NR	-	0.00941922 unit increase	[0.0069-0.0119]	TUFM	physical activity	Walking pace	gait measurement	GCST011122	33128006	Timmins IR
rs12448482-A	16:28826752	chr16:28838073	3e-13	(232 ms)	0.332324	-	0.0428061 unit decrease	[0.031-0.055]	ATXN2L	other	Electrocardiogram morphology (amplitude at temporal datapoints)	electrocardiography	GCST010796	32916098	Verweij N
rs7498665-G	16:28871920	chr16:28883241	3e-13	(Obesity class I)	0.4	1.07	-	[NR]	SH2B1	adiposity	Obesity	obesity	GCST001953	23563607	Berndt SI
rs7188071-C	16:28906323	chr16:28917644	4e-13		0.6614	-	7.261 z score decrease	-	RABEP2	renal function	Estimated glomerular filtration rate (creatinine)	glomerular filtration rate	GCST90100220	35710981	Liu H
rs12448482-A	16:28826752	chr16:28838073	7e-13	(238 ms)	0.332324	-	0.0423405 unit decrease	[0.03-0.054]	ATXN2L	other	Electrocardiogram morphology (amplitude at temporal datapoints)	electrocardiography	GCST010796	32916098	Verweij N
rs12448482-A	16:28826752	chr16:28838073	7e-13	(184 ms)	0.332324	-	0.0419757 unit decrease	[0.03-0.054]	ATXN2L	other	Electrocardiogram morphology (amplitude at temporal datapoints)	electrocardiography	GCST010796	32916098	Verweij N
rs12448482-A	16:28826752	chr16:28838073	9e-13	(236 ms)	0.332324	-	0.041954 unit decrease	[0.03-0.054]	ATXN2L	other	Electrocardiogram morphology (amplitude at temporal datapoints)	electrocardiography	GCST010796	32916098	Verweij N
rs28472312-?	16:28814728	chr16:28826049	2e-12		NR	-	-	-	ATXN2L, NPIPB9	other	Lung function (FVC)	vital capacity	GCST007081	30595370	Kichaev G
rs12448482-A	16:28826752	chr16:28838073	2e-12	(182 ms)	0.332324	-	0.0403211 unit decrease	[0.029-0.052]	ATXN2L	other	Electrocardiogram morphology (amplitude at temporal datapoints)	electrocardiography	GCST010796	32916098	Verweij N
rs369515117-C	16:28851460	chr16:28862781	2e-12		0.42017	-	0.01945 unit increase	NR	SH2B1	adiposity	Body fat distribution (arm fat ratio)	body fat distribution	GCST007293	30664634	Rask-Andersen M
rs369515117-C	16:28851460	chr16:28862781	2e-12		0.42017	-	0.01612 unit increase	NR	SH2B1	adiposity	Body fat distribution (trunk fat ratio)	body fat distribution	GCST007294	30664634	Rask-Andersen M
rs8056890-G	16:28886131	chr16:28897452	2e-12		0.6775	-	0.0295 unit decrease	[0.021-0.038]	ATP2A1	diabetes	Type 2 diabetes	type 2 diabetes mellitus	GCST010557	32541925	Vujkovic M
rs12448482-A	16:28826752	chr16:28838073	3e-12	(162 ms)	0.332324	-	0.0406047 unit decrease	[0.029-0.052]	ATXN2L	other	Electrocardiogram morphology (amplitude at temporal datapoints)	electrocardiography	GCST010796	32916098	Verweij N
rs7498665-A	16:28871920	chr16:28883241	3e-12	(EA, women)	0.5971	-	0.0313 unit decrease	[0.022-0.04]	SH2B1	adiposity	Waist circumference	waist circumference	GCST004065	25673412	Shungin D
rs12443881-T	16:28830456	chr16:28841777	4e-12		0.4	-	0.12 nmol/L decrease	[0.085-0.155]	ATXN2L	other	Total testosterone levels	testosterone measurement	GCST90027095	34321204	Harrison S
rs3888190-A	16:28878165	chr16:28889486	4e-12	(EA, women)	0.403	-	0.028 kg/m2 increase	[0.02-0.035]	ATP2A1, SH2B1	adiposity	Body mass index	body mass index	GCST002783	25673413	Locke AE
rs12448482-A	16:28826752	chr16:28838073	5e-12	(234 ms)	0.332324	-	0.0413714 unit decrease	[0.03-0.053]	ATXN2L	other	Electrocardiogram morphology (amplitude at temporal datapoints)	electrocardiography	GCST010796	32916098	Verweij N
rs12448482-A	16:28826752	chr16:28838073	5e-12	(174 ms)	0.332324	-	0.0405975 unit decrease	[0.029-0.052]	ATXN2L	other	Electrocardiogram morphology (amplitude at temporal datapoints)	electrocardiography	GCST010796	32916098	Verweij N
rs2071342-A	16:28904112	chr16:28915433	5e-12		NR	-	0.021170044 unit decrease	[0.015-0.027]	ATP2A1	cognitive function	Intelligence (MTAG)	intelligence	GCST005316	29326435	Hill WD
rs7498665-G	16:28871920	chr16:28883241	5e-12	(Overweight)	0.4	1.05	-	[NR]	SH2B1	adiposity	Obesity	obesity	GCST001953	23563607	Berndt SI
rs4072402-?	16:28925938	chr16:28937259	6e-12		NR	-	-	-	RABEP2	adiposity	Body mass index variance	body mass index	GCST009107	31453325	Wang H
rs7500321-A	16:28965699	chr16:28977020	7e-12		NR	-	0.0174 unit decrease	[0.012-0.022]	NFATC2IP	hepatic function	Serum total protein level	total blood protein measurement	GCST90018976	34594039	Sakaue S
rs12448482-A	16:28826752	chr16:28838073	7e-12	(240 ms)	0.332324	-	0.0404825 unit decrease	[0.029-0.052]	ATXN2L	other	Electrocardiogram morphology (amplitude at temporal datapoints)	electrocardiography	GCST010796	32916098	Verweij N
rs6565293-C	16:28921927	chr16:28933248	9e-12		NR	-	0.0204002 unit increase	[0.015-0.026]	RABEP2	adiposity	Hip circumference adjusted for BMI	BMI-adjusted hip circumference	GCST90020028	34021172	Christakoudi S
rs12448482-A	16:28826752	chr16:28838073	1e-11	(160 ms)	0.332324	-	0.0394594 unit decrease	[0.028-0.051]	ATXN2L	other	Electrocardiogram morphology (amplitude at temporal datapoints)	electrocardiography	GCST010796	32916098	Verweij N
rs7187776-A	16:28846324	chr16:28857645	1e-11		0.6208	-	0.0022 unit decrease	[0.0016-0.0028]	TUFM	renal function	Estimated glomerular filtration rate	glomerular filtration rate	GCST008058	31152163	Wuttke M
rs369515117-C	16:28851460	chr16:28862781	1e-11	(females)	0.42017	-	0.01902 unit increase	NR	SH2B1	adiposity	Body fat distribution (trunk fat ratio)	body fat distribution	GCST007294	30664634	Rask-Andersen M
rs3888190-A	16:28878165	chr16:28889486	1e-11	(EA, men)	0.4034	-	0.0336 unit increase	[0.024-0.043]	ATP2A1, SH2B1	adiposity	Hip circumference	hip circumference	GCST004066	25673412	Shungin D
rs11645302-?	16:28940136	chr16:28951457	1e-11		NR	-	-	-	NFATC2IP, CD19	adiposity	Body mass index	body mass index	GCST009871	31669095	Zhu Z
rs8062405-G	16:28826585	chr16:28837906	2e-11		0.33	-	6.74 z score increase	-	ATXN2L	brain morphology	Vertex-wise cortical surface area	cortical surface area measurement	GCST90095130	34910505	van der Meer D
rs56186137-G	16:28814632	chr16:28825953	2e-11		0.4	-	0.013 nmol/L decrease	-	ATXN2L, NPIPB9	other	Sex hormone-binding globulin levels	sex hormone-binding globulin measurement	GCST90020234	33980691	Martin S
rs3888190-A	16:28878165	chr16:28889486	2e-11	(men)	0.3835	-	-	-	ATP2A1, SH2B1	adiposity	Body mass index (joint analysis main effects and smoking interaction)	smoking behavior, body mass index	GCST004497	28443625	Justice AE
rs12448482-A	16:28826752	chr16:28838073	3e-11	(164 ms)	0.332324	-	0.0384449 unit decrease	[0.027-0.05]	ATXN2L	other	Electrocardiogram morphology (amplitude at temporal datapoints)	electrocardiography	GCST010796	32916098	Verweij N
rs12448482-A	16:28826752	chr16:28838073	3e-11	(170 ms)	0.332324	-	0.0390473 unit decrease	[0.027-0.051]	ATXN2L	other	Electrocardiogram morphology (amplitude at temporal datapoints)	electrocardiography	GCST010796	32916098	Verweij N
rs12448482-A	16:28826752	chr16:28838073	3e-11	(172 ms)	0.332324	-	0.0390122 unit decrease	[0.027-0.051]	ATXN2L	other	Electrocardiogram morphology (amplitude at temporal datapoints)	electrocardiography	GCST010796	32916098	Verweij N
rs7189927-C	16:28902466	chr16:28913787	3e-11		0.59817	-	0.167 unit increase	[0.12-0.22]	ATP2A1	(auto-)immunity	CD19 on switched memory B cell	blood protein measurement	GCST90001740	32929287	Orrù V
rs28472312-T	16:28814728	chr16:28826049	3e-11		NR	-	0.022222726 unit decrease	[0.016-0.029]	ATXN2L, NPIPB9	cognitive function	Intelligence (MTAG)	intelligence	GCST005316	29326435	Hill WD
rs113079736-A	16:28848862	chr16:28860183	3e-11		0.4018	-	0.015113383 unit decrease	[0.011-0.02]	SH2B1	reward system related	Alcohol consumption (drinks per week)	alcohol consumption measurement	GCST007328	30643258	Karlsson Linnér R
rs11150623-T	16:28869680	chr16:28881001	3e-11		0.641	-	0.0082 unit decrease	[0.0058-0.0106]	SH2B1	reward system related	General risk tolerance (MTAG)	risk-taking behaviour	GCST007325	30643258	Karlsson Linnér R
rs11645302-T	16:28940136	chr16:28951457	3e-11		NR	-	0.01793 unit decrease	[0.013-0.023]	NFATC2IP, CD19	adiposity	Body mass index (MTAG)	body mass index	GCST90179150	36376304	Koskeridis F
rs374129955-AAT	16:28853229	chr16:28864550	3e-11		NR	-	0.0171 unit increase	[0.012-0.022]	SH2B1	anaemia	Mean corpuscular hemoglobin	mean corpuscular hemoglobin	GCST90018964	34594039	Sakaue S
rs62037423-G	16:28953395	chr16:28964716	3e-11		0.359029	-	0.012785 SD unit increase	[0.009-0.0166]	NFATC2IP	anaemia	Hemoglobin concentration	hemoglobin measurement	GCST90002310	32888493	Chen MH
rs7189927-?	16:28902466	chr16:28913787	3e-11		-	-	0.0149741 unit increase	[0.011-0.019]	ATP2A1	physical activity	Leisure sedentary behaviour (television watching)	lifestyle measurement	GCST010084	32317632	van de Vegte YJ
rs12448482-A	16:28826752	chr16:28838073	4e-11	(156 ms)	0.332324	-	0.0391148 unit decrease	[0.027-0.051]	ATXN2L	other	Electrocardiogram morphology (amplitude at temporal datapoints)	electrocardiography	GCST010796	32916098	Verweij N
rs12448482-A	16:28826752	chr16:28838073	4e-11	(158 ms)	0.332324	-	0.0385258 unit decrease	[0.027-0.05]	ATXN2L	other	Electrocardiogram morphology (amplitude at temporal datapoints)	electrocardiography	GCST010796	32916098	Verweij N
rs12448482-A	16:28826752	chr16:28838073	4e-11	(168 ms)	0.332324	-	0.0386119 unit decrease	[0.027-0.05]	ATXN2L	other	Electrocardiogram morphology (amplitude at temporal datapoints)	electrocardiography	GCST010796	32916098	Verweij N
rs62036658-G	16:28839050	chr16:28850371	5e-11		0.4003	-	-	-	TUFM, ATXN2L	brain morphology	Cortical surface area	cortical surface area measurement	GCST90091060	34560273	Shadrin AA
rs7498665-G	16:28871920	chr16:28883241	5e-11		0.41	-	0.15 kg/m2 increase	[0.08-0.21]	SH2B1	adiposity	Body mass index	body mass index	GCST000298	19079261	Willer CJ
rs3888190-A	16:28878165	chr16:28889486	6e-11	(men)	0.3835	-	0.0319 kg/m2 increase	[0.022-0.042]	ATP2A1, SH2B1	adiposity	BMI (adjusted for smoking behaviour)	smoking behavior, body mass index	GCST004495	28443625	Justice AE
rs56163509-G	16:28853150	chr16:28864471	6e-11		0.4101	-	0.0238384 unit increase	[0.017-0.031]	SH2B1	anaemia	Mean corpuscular volume	mean corpuscular volume	GCST004602	27863252	Astle WJ
rs7188071-T	16:28906323	chr16:28917644	6e-11		0.3593	-	0.0024 unit increase	[0.0016-0.0032]	RABEP2	renal function	Estimated glomerular filtration rate	glomerular filtration rate	GCST008059	31152163	Wuttke M
rs12448482-A	16:28826752	chr16:28838073	7e-11	(242 ms)	0.332324	-	0.0388697 unit decrease	[0.027-0.051]	ATXN2L	other	Electrocardiogram morphology (amplitude at temporal datapoints)	electrocardiography	GCST010796	32916098	Verweij N
rs8049439-T	16:28826194	chr16:28837515	7e-11		0.5914	-	0.014752662 unit increase	NR	ATXN2L	cognitive function	Educational attainment (years of education)	self reported educational attainment	GCST003676	27225129	Okbay A
rs113079736-A	16:28848862	chr16:28860183	7e-11		NR	-	0.017907 unit increase	[0.013-0.023]	SH2B1	reward system related	Cigarettes smoked per day (MTAG)	cigarettes per day measurement	GCST90179151	36376304	Koskeridis F
rs7359397-?	16:28874338	chr16:28885659	7e-11		NR	-	0.013461787 unit decrease	[0.0094-0.0175]	SH2B1, ATP2A1	cognitive function	Cognitive ability, years of educational attainment or schizophrenia (pleiotropy)	schizophrenia, intelligence, self reported educational attainment	GCST008595	31374203	Lam M
rs12448482-A	16:28826752	chr16:28838073	1e-10	(166 ms)	0.332324	-	0.0371245 unit decrease	[0.025-0.049]	ATXN2L	other	Electrocardiogram morphology (amplitude at temporal datapoints)	electrocardiography	GCST010796	32916098	Verweij N
rs2008514-A	16:28814284	chr16:28825605	1e-10	(men)	0.3886	-	0.0339 kg/m2 increase	[0.024-0.044]	NPIPB9, ATXN2L	adiposity	Body mass index	physical activity measurement, body mass index	GCST004557	28448500	Graff M
rs3888190-A	16:28878165	chr16:28889486	1e-10	(men)	0.3835	-	0.0355 kg/m2 increase	[0.025-0.046]	ATP2A1, SH2B1	adiposity	BMI in non-smokers	body mass index	GCST004499	28443625	Justice AE
rs12448902-G	16:28859870	chr16:28871191	1e-10		0.3968	-	0.02383019 unit decrease	[0.017-0.031]	SH2B1	anaemia	Red blood cell count	erythrocyte count	GCST004601	27863252	Astle WJ
rs1137843-C	16:28966392	chr16:28977713	1e-10		0.327802	-	-	-	NFATC2IP	anaemia	Hemoglobin concentration	hemoglobin measurement	GCST90002314	32888493	Chen MH
rs58317978-C	16:28800947	chr16:28812268	2e-10		0.705	-	0.00557 unit decrease	[0.0039-0.0073]	ATXN2L, NPIPB9	reward system related	Smoking initiation	smoking initiation	GCST90243985	36477530	Saunders GRB
rs62036658-T	16:28839050	chr16:28850371	3e-10		0.595352	0.994	-	[0.992, 0.996]	TUFM, ATXN2L	other	Participation in an health questionnaire (not invited vs invited)	health study participation	GCST90012794	33563987	Tyrrell J
rs2904880-C	16:28933075	chr16:28944396	3e-10		NR	-	0.020209912 unit decrease	[0.014-0.027]	RABEP2, CD19	cognitive function	Intelligence (MTAG)	intelligence	GCST005316	29326435	Hill WD
rs7498665-G	16:28871920	chr16:28883241	3e-10		0.44	-	3.63 % SD increase	[2.49-4.77]	SH2B1	adiposity	Body mass index	body mass index	GCST000296	19079260	Thorleifsson G
rs12448482-A	16:28826752	chr16:28838073	4e-10	(244 ms)	0.332324	-	0.038202 unit decrease	[0.026-0.05]	ATXN2L	other	Electrocardiogram morphology (amplitude at temporal datapoints)	electrocardiography	GCST010796	32916098	Verweij N
rs7189927-T	16:28902466	chr16:28913787	5e-10		NR	-	0.01688 unit decrease	[0.012-0.022]	ATP2A1	serum lipids	High-density lipoprotein levels (MTAG)	high density lipoprotein cholesterol measurement	GCST90179147	36376304	Koskeridis F
rs9933198-C	16:28877088	chr16:28888409	5e-10		0.76	-	0.042 unit increase	[0.028-0.056]	SH2B1, ATP2A1	other	QT interval	QT interval	GCST90026652	34274964	Duijvenboden S
rs7189927-C	16:28902466	chr16:28913787	6e-10		NR	1.07	-	-	ATP2A1	other	COVID-19 or obesity (pleiotropy)	COVID-19, obesity	GCST90225534	36187959	Guo H
rs12928404-?	16:28835925	chr16:28847246	6e-10		NR	-	0.03293 unit decrease	[0.022-0.043]	ATXN2L	(auto-)immunity	Albumin-globulin ratio	albumin:globulin ratio measurement	GCST005987	29403010	Kanai M
rs3888190-A	16:28878165	chr16:28889486	6e-10	(women)	0.3835	-	0.0262 kg/m2 increase	[0.018-0.034]	ATP2A1, SH2B1	adiposity	BMI (adjusted for smoking behaviour)	smoking behavior, body mass index	GCST004495	28443625	Justice AE
rs2904880-G	16:28933075	chr16:28944396	7e-10		0.59858	-	0.1678 unit increase	[0.11-0.22]	RABEP2, CD19	(auto-)immunity	CD19 on B cell	blood protein measurement	GCST90002028	32929287	Orrù V
rs8062405-?	16:28826585	chr16:28837906	8e-10		NR	-	-	-	ATXN2L	other	Fibrinogen levels or factor VII levels or factor XI levels or tissue plasminogen activator levels (pleiotropy)	factor XI measurement, fibrinogen measurement, tissue plasminogen activator measurement, factor VII measurement	GCST90129560	35285134	Temprano-Sagrera G
rs2008514-?	16:28814284	chr16:28825605	8e-10	(men)	NR	-	-	-	NPIPB9, ATXN2L	adiposity	Body mass index (joint analysis main effects and physical activity interaction)	physical activity measurement, body mass index	GCST004558	28448500	Graff M
rs2904880-C	16:28933075	chr16:28944396	8e-10		0.3094	-	0.065 unit decrease	[0.044-0.086]	RABEP2, CD19	reward system related	Parkinson's disease or first degree relation to individual with Parkinson's disease	Parkinson disease	GCST009325	31701892	Nalls MA
rs8062405-?	16:28826585	chr16:28837906	9e-10		NR	-	-	-	ATXN2L	other	Fibrinogen levels or tissue plasminogen activator levels (pleiotropy)	fibrinogen measurement, tissue plasminogen activator measurement	GCST90129558	35285134	Temprano-Sagrera G
rs4788102-A	16:28862077	chr16:28873398	9e-10	(women)	0.3865	-	0.0283 kg/m2 increase	[0.019-0.037]	SH2B1	adiposity	Body mass index	physical activity measurement, body mass index	GCST004557	28448500	Graff M
rs8062405-?	16:28826585	chr16:28837906	1e-09		NR	-	-	-	ATXN2L	other	Fibrinogen levels or plasminogen activator inhibitor 1 levels (pleiotropy)	fibrinogen measurement, plasminogen activator inhibitor 1 measurement	GCST90129559	35285134	Temprano-Sagrera G
rs8062405-?	16:28826585	chr16:28837906	1e-09		NR	-	-	-	ATXN2L	other	Fibrinogen levels or factor VII levels (pleiotropy)	fibrinogen measurement, factor VII measurement	GCST90129557	35285134	Temprano-Sagrera G
rs8062405-?	16:28826585	chr16:28837906	1e-09		NR	-	-	-	ATXN2L	other	Ischemic stroke or fibrinogen levels (pleiotropy)	Ischemic stroke, fibrinogen measurement	GCST90129553	35285134	Temprano-Sagrera G
rs8062405-?	16:28826585	chr16:28837906	1e-09		NR	-	-	-	ATXN2L	other	Venous thromboembolism or fibrinogen levels (pleiotropy)	venous thromboembolism, fibrinogen measurement	GCST90129539	35285134	Temprano-Sagrera G
rs12448482-A	16:28826752	chr16:28838073	1e-09	(246 ms)	0.332324	-	0.0372267 unit decrease	[0.025-0.049]	ATXN2L	other	Electrocardiogram morphology (amplitude at temporal datapoints)	electrocardiography	GCST010796	32916098	Verweij N
rs56226746-A	16:28853128	chr16:28864449	1e-09		0.43	-	0.05 nmol/L decrease	[0.034-0.066]	SH2B1	other	Bioavailable testosterone levels	testosterone measurement	GCST90027083	34321204	Harrison S
rs8055982-?	16:28869881	chr16:28881202	1e-09		NR	-	6.063 z score increase	-	SH2B1	cognitive function	Cognitive ability	intelligence	GCST005142	29186694	Lam M
rs4788115-A	16:28986790	chr16:28998111	1e-09	(MTAG)	0.1804	-	0.0105 unit increase	[0.0072-0.0138]	LAT	cognitive function	Educational attainment (MTAG)	self reported educational attainment	GCST006571	30038396	Lee JJ
rs4788102-A	16:28862077	chr16:28873398	1e-09	(women)	0.3817	-	0.031 kg/m2 increase	[0.021-0.041]	SH2B1	adiposity	Body mass index in physically active individuals	body mass index	GCST004559	28448500	Graff M
rs7498665-G	16:28871920	chr16:28883241	1e-09		0.44	-	3.69 percentage SD increase	[2.51-4.87]	SH2B1	adiposity	Weight	body weight	GCST000299	19079260	Thorleifsson G
rs8056890-?	16:28886131	chr16:28897452	1e-09		NR	-	-	-	ATP2A1	adiposity	Hip circumference variance	hip circumference	GCST009109	31453325	Wang H
rs10499-A	16:28904206	chr16:28915527	1e-09		0.651	-	0.053 unit increase	[0.035-0.071]	ATP2A1	reward system related	Cannabis use	Cannabis use	GCST006421	30150663	Pasman JA
rs7188071-C	16:28906323	chr16:28917644	1e-09		0.6365	-	0.0292 unit decrease	[0.02-0.039]	RABEP2	diabetes	Type 2 diabetes	type 2 diabetes mellitus	GCST010555	32541925	Vujkovic M
rs437564-T	16:28806716	chr16:28818037	2e-09		0.3752	-	0.02262 unit decrease	[0.015-0.03]	NPIPB9, ATXN2L	reward system related	Spicy food liking	taste liking measurement	GCST90094846	35585065	May-Wilson S
rs8049439-G	16:28826194	chr16:28837515	2e-09		0.37	1.14	-	[1.00-1.30]	ATXN2L	(auto-)immunity	Inflammatory bowel disease (early onset)	inflammatory bowel disease	GCST000531	19915574	Imielinski M
rs7187333-?	16:28854595	chr16:28865916	2e-09		NR	-	-	-	SH2B1	serum lipids	High density lipoprotein cholesterol levels	high density lipoprotein cholesterol measurement	GCST90239649	34887591	Graham SE
rs8062405-?	16:28826585	chr16:28837906	2e-09		NR	-	6.035 z score increase	-	ATXN2L	cognitive function	Cognitive ability	intelligence	GCST005142	29186694	Lam M
rs56226746-A	16:28853128	chr16:28864449	2e-09		0.43	-	-	[0-0]	SH2B1	other	Free testosterone levels	testosterone measurement	GCST90027087	34321204	Harrison S
rs12928404-?	16:28835925	chr16:28847246	2e-09		NR	-	-	-	ATXN2L	cognitive function	Intelligence	intelligence	GCST90179114	36150907	Hatoum AS
rs11645302-T	16:28940136	chr16:28951457	2e-09	(MTAG)	0.1841	-	0.018 unit increase	[0.012-0.024]	NFATC2IP, CD19	cognitive function	Cognitive performance (MTAG)	cognitive function measurement	GCST006570	30038396	Lee JJ
rs12919058-A	16:28916497	chr16:28927818	2e-09		0.3403	-	0.012806224 unit increase	[0.0086-0.017]	RABEP2	other	Household income (MTAG)	household income	GCST009524	31844048	Hill WD
rs7140-A	16:28984436	chr16:28995757	2e-09		NR	-	5.998 z-score increase	-	SPNS1	cognitive function	Intelligence	intelligence	GCST006250	29942086	Savage JE
rs4788115-A	16:28986790	chr16:28998111	2e-09		0.1804	-	0.0111 unit increase	[0.0074-0.0148]	LAT	cognitive function	Educational attainment (years of education)	self reported educational attainment	GCST006442	30038396	Lee JJ
rs2008514-A	16:28814284	chr16:28825605	2e-09	(EA, men)	0.3983	-	0.0333 kg/m2 increase	[0.023-0.044]	NPIPB9, ATXN2L	adiposity	Body mass index	physical activity measurement, body mass index	GCST004557	28448500	Graff M
rs4788102-?	16:28862077	chr16:28873398	2e-09	(women)	NR	-	-	-	SH2B1	adiposity	Body mass index (joint analysis main effects and physical activity interaction)	physical activity measurement, body mass index	GCST004558	28448500	Graff M
rs12928404-?	16:28835925	chr16:28847246	3e-09		-	-	-	-	ATXN2L	brain morphology	Brain morphology (MOSTest)	brain measurement, neuroimaging measurement	GCST010703	32665545	van der Meer D
rs1987471-T	16:28814545	chr16:28825866	4e-09		0.6314	-	5.878 z score increase	NR	NPIPB9, ATXN2L	brain morphology	Caudate nucleus volume	caudate nucleus volume	GCST009666	31636452	Satizabal CL
rs369515117-C	16:28851460	chr16:28862781	4e-09	(females)	0.42017	-	0.02257 unit increase	NR	SH2B1	adiposity	Body fat distribution (arm fat ratio)	body fat distribution	GCST007293	30664634	Rask-Andersen M
rs437564-?	16:28806716	chr16:28818037	5e-09		NR	-	-	-	NPIPB9, ATXN2L	brain morphology	Brain shape (segment 285)	brain measurement	GCST90013164	33821002	Naqvi S
rs12448482-A	16:28826752	chr16:28838073	5e-09	(248 ms)	0.332324	-	0.0353526 unit decrease	[0.023-0.047]	ATXN2L	other	Electrocardiogram morphology (amplitude at temporal datapoints)	electrocardiography	GCST010796	32916098	Verweij N
rs2071342-A	16:28904112	chr16:28915433	6e-09		0.6435	-	0.011758201 unit decrease	[0.0078-0.0157]	ATP2A1	reward system related	Adventurousness	risk-taking behaviour	GCST007324	30643258	Karlsson Linnér R
rs62037364-?	16:28857374	chr16:28868695	7e-09	(left caudate)	NR	-	-	-	SH2B1	brain morphology	Brain region volumes	brain volume measurement	GCST009518	31676860	Zhao B
rs7184597-T	16:28910488	chr16:28921809	7e-09	(Obesity class II)	0.33	1.1	-	[NR]	RABEP2	adiposity	Obesity	obesity	GCST001953	23563607	Berndt SI
rs62037423-?	16:28953395	chr16:28964716	7e-09		NR	-	0.03042 unit decrease	[0.02-0.041]	NFATC2IP	(auto-)immunity	Non-albumin protein levels	serum non-albumin protein measurement	GCST005990	29403010	Kanai M
rs7500321-A	16:28965699	chr16:28977020	7e-09		NR	-	0.018540094 unit increase	[0.012-0.025]	NFATC2IP	cognitive function	Intelligence (MTAG)	intelligence	GCST005316	29326435	Hill WD
rs3888190-A	16:28878165	chr16:28889486	8e-09	(additive model)	NR	-	0.024 unit increase	[0.016-0.032]	ATP2A1, SH2B1	adiposity	Body mass index	body mass index	GCST006802	26961502	Wood AR
rs6565293-C	16:28921927	chr16:28933248	8e-09		NR	-	0.0179293 unit increase	[0.012-0.024]	RABEP2	adiposity	Hip index	BMI-adjusted hip circumference	GCST90020026	34021172	Christakoudi S
rs2008514-A	16:28814284	chr16:28825605	1e-08	(men)	0.3937	-	0.0346 kg/m2 increase	[0.023-0.047]	NPIPB9, ATXN2L	adiposity	Body mass index in physically active individuals	body mass index	GCST004559	28448500	Graff M
rs4788099-G	16:28844406	chr16:28855727	1e-08		0.38	-	0.027 body fat % increase	[0.017-0.037]	TUFM	adiposity	Body fat percentage	body fat percentage	GCST003435	26833246	Lu Y
rs56163509-?	16:28853150	chr16:28864471	1e-08		NR	-	0.0519 unit increase	[0.034-0.07]	SH2B1	(auto-)immunity	Tonsillectomy	tonsillectomy risk measurement	GCST005014	28928442	Tian C
rs8049439-T	16:28826194	chr16:28837515	1e-08		0.6549	-	42.41152 z score increase	-	ATXN2L	cognitive function	Alzheimer's disease or educational attainment (pleiotropy)	Alzheimer disease, educational attainment	GCST90095190	34743297	Kulminski AM
rs12928404-T	16:28835925	chr16:28847246	1e-08		0.5885	-	5.706 z score increase	-	ATXN2L	cognitive function	Intelligence	intelligence	GCST004364	28530673	Sniekers S
rs7140-?	16:28984436	chr16:28995757	1e-08		NR	-	-	-	SPNS1	cognitive function	Attention deficit hyperactivity disorder or autism spectrum disorder or intelligence (pleiotropy)	attention deficit hyperactivity disorder, autism spectrum disorder, intelligence	GCST90134330	35764056	Rao S
rs12448482-A	16:28826752	chr16:28838073	2e-08	(116 ms)	0.332324	-	0.0337479 unit decrease	[0.022-0.045]	ATXN2L	other	Electrocardiogram morphology (amplitude at temporal datapoints)	electrocardiography	GCST010796	32916098	Verweij N
rs8062405-A	16:28826585	chr16:28837906	2e-08		0.6074	-	0.0365 unit decrease	[0.024-0.049]	ATXN2L	adiposity	Weight	body weight	GCST008152	28552196	Tachmazidou I
rs369515117-C	16:28851460	chr16:28862781	2e-08	(males)	0.42017	-	0.01526 unit increase	NR	SH2B1	adiposity	Body fat distribution (arm fat ratio)	body fat distribution	GCST007293	30664634	Rask-Andersen M
rs2904880-C	16:28933075	chr16:28944396	2e-08		NR	-	0.0170948 unit increase	[0.011-0.023]	RABEP2, CD19	adiposity	Waist circumference adjusted for body mass index	BMI-adjusted waist circumference	GCST90020029	34021172	Christakoudi S
rs7501203-?	16:28888090	chr16:28899411	2e-08		NR	-	-	-	ATP2A1	serum lipids	Total cholesterol levels	total cholesterol measurement	GCST90239673	34887591	Graham SE
rs8046545-G	16:28903896	chr16:28915217	2e-08		0.3589	1.04	-	[1.02-1.05]	ATP2A1	diabetes	Type 2 diabetes	type 2 diabetes mellitus	GCST009379	30297969	Mahajan A
rs12928404-T	16:28835925	chr16:28847246	2e-08		0.663	-	5.59 z-score increase	NR	ATXN2L	cognitive function	Extremely high intelligence	intelligence	GCST007044	29520040	Coleman JRI
rs4788115-A	16:28986790	chr16:28998111	2e-08		0.1751	-	0.0078228 unit increase	[0.0051-0.0105]	LAT	cognitive function	Educational attainment	educational attainment	GCST90105038	35361970	Okbay A
rs12448482-A	16:28826752	chr16:28838073	3e-08	(138 ms)	0.332324	-	0.0323456 unit decrease	[0.021-0.044]	ATXN2L	other	Electrocardiogram morphology (amplitude at temporal datapoints)	electrocardiography	GCST010796	32916098	Verweij N
rs192613545-T	16:28852580	chr16:28863901	3e-08		0.078457	2.33845	-	[1.734515-3.152654]	SH2B1	other	Angiotensin-converting enzyme inhibitor intolerance	response to angiotensin-converting enzyme inhibitor	GCST004029	28030426	Mahmoudpour SH
rs12446589-A	16:28859641	chr16:28870962	3e-08		0.3998	-	0.0131 unit decrease	[0.0084-0.0178]	SH2B1	other	FEV1	forced expiratory volume	GCST007432	30804560	Shrine N
rs12325113-C	16:28837347	chr16:28848668	3e-08	(EA, women)	0.3965	-	0.027 kg/m2 increase	[0.017-0.037]	TUFM, ATXN2L	adiposity	Body mass index	physical activity measurement, body mass index	GCST004557	28448500	Graff M
rs8061590-G	16:28883809	chr16:28895130	3e-08		0.4	-	0.04 nmol/L decrease	[0.026-0.054]	ATP2A1	other	Bioavailable testosterone levels	testosterone measurement	GCST90027083	34321204	Harrison S
rs3888190-A	16:28878165	chr16:28889486	3e-08	(women)	0.3835	-	-	-	ATP2A1, SH2B1	adiposity	Body mass index (joint analysis main effects and smoking interaction)	smoking behavior, body mass index	GCST004497	28443625	Justice AE
rs7188071-T	16:28906323	chr16:28917644	3e-08		0.353251	-	0.0109104 unit decrease	[0.007-0.0148]	RABEP2	serum lipids	HDL cholesterol levels	high density lipoprotein cholesterol measurement	GCST010242	32203549	Richardson TG
rs12448482-A	16:28826752	chr16:28838073	4e-08	(142 ms)	0.332324	-	0.032853 unit decrease	[0.021-0.045]	ATXN2L	other	Electrocardiogram morphology (amplitude at temporal datapoints)	electrocardiography	GCST010796	32916098	Verweij N
rs62036624-T	16:28828609	chr16:28839930	4e-08		0.3887	-	0.0384 unit increase	[0.025-0.052]	ATXN2L	adiposity	Waist circumference	waist circumference	GCST008160	28552196	Tachmazidou I
rs62036624-T	16:28828609	chr16:28839930	4e-08		0.3887	-	0.0384 unit increase	[0.025-0.052]	ATXN2L	adiposity	Waist circumference	waist circumference	GCST008151	28552196	Tachmazidou I
rs7187776-A	16:28846324	chr16:28857645	4e-08	(EA)	0.5907	-	0.0197 unit decrease	[0.013-0.027]	TUFM	adiposity	Hip circumference adjusted for BMI	BMI-adjusted hip circumference	GCST004067	25673412	Shungin D
rs140599973-A	16:28996909	chr16:29008230	4e-08		0.18895	-	0.0242816 unit decrease	[0.016-0.033]	LAT, NPIPB10P	other	Platelet count	platelet count	GCST90018749	34594039	Sakaue S
rs62037427-?	16:28991385	chr16:29002706	4e-08		NR	-	0.0465 unit increase	[0.03-0.063]	LAT, NPIPB10P	(auto-)immunity	Tonsillectomy	tonsillectomy risk measurement	GCST005014	28928442	Tian C
rs12928404-T	16:28835925	chr16:28847246	4e-08	(Adults)	0.5885	-	5.478 z score increase	-	ATXN2L	cognitive function	Intelligence	intelligence	GCST004364	28530673	Sniekers S
rs78722125-?	16:28976536	chr16:28987857	5e-08		NR	-	-	-	SPNS1	adiposity	Body mass index	body mass index	GCST009871	31669095	Zhu Z
rs12448482-A	16:28826752	chr16:28838073	5e-08	(250 ms)	0.332324	-	0.0331749 unit decrease	[0.021-0.045]	ATXN2L	other	Electrocardiogram morphology (amplitude at temporal datapoints)	electrocardiography	GCST010796	32916098	Verweij N
rs7187776-A	16:28846324	chr16:28857645	7e-08	(EA, women)	0.5907	-	0.0247 unit decrease	[0.016-0.034]	TUFM	adiposity	Hip circumference adjusted for BMI	BMI-adjusted hip circumference	GCST004067	25673412	Shungin D
rs11643297-?	16:28961947	chr16:28973268	7e-08		NR	-	5.386 z-score decrease	-	NFATC2IP	cognitive function	General cognitive ability	intelligence	GCST006269	29844566	Davies G
rs10653411-?	16:28908263	chr16:28919584	8e-08	(Pericalcarine)	0.6591	-	6.843125 unit decrease	[4.35-9.34]	RABEP2	brain morphology	Cortical surface area	cortical surface area measurement	GCST010282	32193296	Grasby KL
rs4788099-G	16:28844406	chr16:28855727	8e-08	(European)	0.4	-	0.026 body fat % increase	[0.016-0.036]	TUFM	adiposity	Body fat percentage	body fat percentage	GCST003435	26833246	Lu Y
rs8061590-A	16:28883809	chr16:28895130	8e-08		-	-	0.0049 unit decrease	[0.0031-0.0067]	ATP2A1	adiposity	Body mass index	body mass index	GCST009764	29381148	Gong J
rs8049439-T	16:28826194	chr16:28837515	1e-07	(Edu Years)	0.581	-	0.086 unit increase	[NR]	ATXN2L	cognitive function	Educational attainment	self reported educational attainment	GCST002045	23722424	Rietveld CA
rs56186137-G	16:28814632	chr16:28825953	2e-07		0.4	-	0.01 U/L increase	-	ATXN2L, NPIPB9	hepatic function	Alanine aminotransferase levels	serum alanine aminotransferase measurement	GCST90020236	33980691	Martin S
rs8049439-T	16:28826194	chr16:28837515	2e-07		0.6034	-	0.0339 unit decrease	[0.021-0.047]	ATXN2L	adiposity	Body mass index	body mass index	GCST008158	28552196	Tachmazidou I
rs12325113-?	16:28837347	chr16:28848668	2e-07	(EA, women)	NR	-	-	-	TUFM, ATXN2L	adiposity	Body mass index (joint analysis main effects and physical activity interaction)	physical activity measurement, body mass index	GCST004558	28448500	Graff M
rs12325113-C	16:28837347	chr16:28848668	2e-07	(EA,women)	0.3945	-	0.0282 kg/m2 increase	[0.018-0.039]	TUFM, ATXN2L	adiposity	Body mass index in physically active individuals	body mass index	GCST004559	28448500	Graff M
rs3888190-A	16:28878165	chr16:28889486	2e-07	(women)	0.3835	-	0.0247 kg/m2 increase	[0.015-0.034]	ATP2A1, SH2B1	adiposity	BMI in non-smokers	body mass index	GCST004499	28443625	Justice AE
rs56186137-G	16:28814632	chr16:28825953	4e-07		0.4	-	0.01 mmol/L decrease	-	ATXN2L, NPIPB9	serum lipids	High density lipoprotein cholesterol levels	high density lipoprotein cholesterol measurement	GCST90020233	33980691	Martin S
rs7201929-T	16:28860645	chr16:28871966	5e-07		0.72	-	1.2 ms increase	[0.73-1.67]	SH2B1	other	QT interval	QT interval	GCST005171	29213071	Méndez-Giráldez R
rs9933198-C	16:28877088	chr16:28888409	6e-07		0.76	-	0.034 unit increase	[0.02-0.048]	SH2B1, ATP2A1	other	QT interval	QT interval	GCST90026651	34274964	Duijvenboden S
rs12928404-C	16:28835925	chr16:28847246	6e-07		0.38	-	-	-	ATXN2L	(auto-)immunity	Pediatric autoimmune diseases	autoimmune thyroid disease, obsolete_common variable immunodeficiency, type 1 diabetes mellitus, ankylosing spondylitis, psoriasis, celiac disease, obsolete_systemic lupus erythematosus, ulcerative colitis, Crohn's disease, autoimmune disease, juvenile idiopathic arthritis	GCST003097	26301688	Li YR
rs4788099-G	16:28844406	chr16:28855727	7e-07	(men)	0.38	-	0.032 body fat % increase	[0.019-0.045]	TUFM	adiposity	Body fat percentage	body fat percentage	GCST003435	26833246	Lu Y
rs8049439-T	16:28826194	chr16:28837515	1e-06		0.595	-	0.021 unit increase	[NR]	ATXN2L	cognitive function	Educational attainment	self reported educational attainment	GCST002598	25201988	Rietveld CA
rs8056890-A	16:28886131	chr16:28897452	2e-06	(conditional)	0.2959	-	0.0254 unit decrease	NR	ATP2A1	(auto-)immunity	Allergic disease (asthma, hay fever or eczema)	allergic disease	GCST007732	29679657	Ferreira MA
rs12446589-A	16:28859641	chr16:28870962	2e-06		0.3998	-	0.0113 unit decrease	[0.0066-0.016]	SH2B1	other	Lung function (FVC)	vital capacity	GCST007429	30804560	Shrine N
rs12448902-C	16:28859870	chr16:28871191	3e-06		0.624019	-	0.0011970588 unit decrease	[0.00069-0.0017]	SH2B1	renal function	Estimated glomerular filtration rate (creatinine)	glomerular filtration rate	GCST90103633	34272381	Stanzick KJ
rs369515117-C	16:28851460	chr16:28862781	3e-06	(males)	0.42017	-	0.01927 unit decrease	NR	SH2B1	adiposity	Body fat distribution (leg fat ratio)	body fat distribution	GCST007295	30664634	Rask-Andersen M
rs1987471-T	16:28814545	chr16:28825866	4e-06		0.5981	-	0.0377 unit decrease	[0.022-0.054]	NPIPB9, ATXN2L	adiposity	Hip circumference	hip circumference	GCST008162	28552196	Tachmazidou I
rs4788099-G	16:28844406	chr16:28855727	5e-06	(European men)	0.4	-	0.031 body fat % increase	[0.017-0.045]	TUFM	adiposity	Body fat percentage	body fat percentage	GCST003435	26833246	Lu Y
rs8045689-T	16:28976948	chr16:28988269	6e-06	(conditional)	0.7466	-	0.0249 unit increase	NR	SPNS1	(auto-)immunity	Allergic disease (asthma, hay fever or eczema)	allergic disease	GCST007732	29679657	Ferreira MA
rs117079286-C	16:28895345	chr16:28906666	9e-06		0.066963	-	0.126642 unit decrease	[0.072-0.182]	ATP2A1	cognitive function	Cognitive performance (language ability) (longitudinal)	language measurement	GCST90104692	35386118	Homann J
