# Supplementary material for: Chromosomal deletions on 16p11.2 encompassing SH2B1 are associated with accelerated metabolic disease
Source: Cell Rep Med. 2023 Aug 15;4(8):101155. doi: 10.1016/j.xcrm.2023.101155 (PMC10439272; doi:10.1016/j.xcrm.2023.101155)
Supplement: Table S12. Transcript Mendelian randomization estimating the causal effect of changes in the expression of 16p11.2 BP2–3 genes on T2D risk in whole blood (eQTLGen), related to STAR Methods — Transcript MR was used to assess the causal effect of changes in the expression of six of the nine genes on 16p11.2 BP2–3 with at least one eQTL for T2D risk in the whole-blood eQTLGen dataset. For each gene, the ENSEMBL identifier is reported, along with the number of eQTLs used to instrument the MR. Identity (top eQTL), position in GRCh37/hg19 (top eQTL position), effect (top eQTL A1), and alternative allele (top eQTL A2) of the strongest eQTLs are reported. Inverse-weighted variance MR effect size (MR effect), SE, and p value are indicated. [file mmc13.xlsx]

## Sheet: Table_S12
Table S12. Transcript Mendelian randomization estimating the causal effect of changes in expression of 16p11.2 BP2-3 genes on type 2 diabetes risk in whole blood (eQTLGen). Related to STAR Methods.
Transcript Mendelian randomizaion (MR) was used to assess the causal effect of changes in the expression of 6 of the 9 genes on 16p11.2 BP2-3 with at least one expression quantitative locus (eQTL) for type 2 diabetes (T2D) risk in the whole blood eQTLGen dataset. For each gene, the ENSEMBL identifier is reported, along with the number of eQTLs used to instrument the MR. Identity (top eQTL), posit…
ENSEMBL	gene	number of eQTLs	top eQTL	top eQTL position	top eQTL A1	top eQTL A2	MR effect	SE	P
ENSG00000168488	ATXN2L	1	rs4533290	16:28823755	A	G	-0.0387095	0.0410205	0.345342
ENSG00000178952	TUFM	30	rs7187776	16:28857645	G	A	0.00918875	0.00282318	0.00113504
ENSG00000178188	SH2B1	1	rs12325278	16:28848818	G	A	-0.227991	0.0511015	8.14449e-06
ENSG00000196296	ATP2A1	1	rs4788101	16:28867804	T	C	0.149539	0.0335173	8.14449e-06
ENSG00000176953	NFATC2IP	4	rs1646119	16:29150785	A	G	-0.0309102	0.0302784	0.307317
ENSG00000169682	SPNS1	17	rs7500321	16:28977020	G	A	0.0235814	0.00531599	9.17521e-06
