# Supplementary material for: Chromosomal deletions on 16p11.2 encompassing SH2B1 are associated with accelerated metabolic disease
Source: Cell Rep Med. 2023 Aug 15;4(8):101155. doi: 10.1016/j.xcrm.2023.101155 (PMC10439272; doi:10.1016/j.xcrm.2023.101155)
Supplement: Table S13. Tissue-specific transcript Mendelian randomization estimating the causal effect of changes in the expression of 16p11.2 BP2–3 genes on T2D (GTEx), related to STAR Methods — Tissue-specific transcript MR was used to assess the causal effect of changes in the expression of six of the nine genes on 16p11.2 BP2–3 with at least one eQTL for T2D risk in at least on tissue of the Genotype-Tissue Expression (GTEx) project. For each gene, the ENSEMBL identifier is reported, along with the number of eQTLs used to instrument the MR. Identity (top eQTL) of the strongest eQTLs are reported. Inverse-weighted variance MR effect size (MR effect) and p value are indicated. [file mmc14.xlsx]

## Sheet: Table_S13
Table S13. Tissue-specific transcript Mendelian randomization estimating the causal effect of changes in expression of 16p11.2 BP2-3 genes on type 2 diabetes (GTEx). Related to STAR Methods.
Tissue-specific transcript Mendelian randomizaion (MR) was used to assess the causal effect of changes in the expression of 6 of the 9 genes on 16p11.2 BP2-3 with at least one expression quantitative locus (eQTL) for type 2 diabetes (T2D) risk in at least on tissue of the Genotype-Tissue Expression (GTEx) project. For each gene, the ENSEMBL identifier is reported, along with the number of eQTLs u…
ENSEMBL	gene	tissue	number of eQTLs	top eQTL	MR effect	P
ENSG00000168488	ATXN2L	Whole_Blood	1	rs62036616	-0.0291085	1.65086e-05
ENSG00000178952	TUFM	Adipose_Visceral_Omentum	1	rs12928404	0.0314177	5.86918e-06
ENSG00000178952	TUFM	Artery_Aorta	1	rs4451951	0.011921	1.21528e-05
ENSG00000178952	TUFM	Artery_Coronary	1	rs2411453	0.0122603	0.00891278
ENSG00000178952	TUFM	Artery_Tibial	1	rs7187776	0.0125281	5.86918e-06
ENSG00000178952	TUFM	Brain_Amygdala	1	rs7187776	0.0142037	5.86918e-06
ENSG00000178952	TUFM	Brain_Caudate_basal_ganglia	1	rs62036621	0.0190736	1.21528e-05
ENSG00000178952	TUFM	Brain_Cortex	1	rs12928404	0.0239604	5.86918e-06
ENSG00000178952	TUFM	Brain_Frontal_Cortex_BA9	1	rs62036621	0.0191057	1.21528e-05
ENSG00000178952	TUFM	Brain_Hippocampus	1	rs62034319	0.0130655	0.00177819
ENSG00000178952	TUFM	Brain_Hypothalamus	1	rs11864107	0.0217458	5.86918e-06
ENSG00000178952	TUFM	Brain_Nucleus_accumbens_basal_ganglia	1	rs2411453	0.00958407	0.00891278
ENSG00000178952	TUFM	Brain_Putamen_basal_ganglia	1	rs62037364	0.0184559	3.92782e-06
ENSG00000178952	TUFM	Breast_Mammary_Tissue	1	rs8049439	0.0240834	5.86918e-06
ENSG00000178952	TUFM	Colon_Sigmoid	1	rs7187776	0.0136515	5.86918e-06
ENSG00000178952	TUFM	Colon_Transverse	1	rs62036624	0.0219334	5.86918e-06
ENSG00000178952	TUFM	Esophagus_Gastroesophageal_Junction	1	rs62036624	0.01664	5.86918e-06
ENSG00000178952	TUFM	Esophagus_Mucosa	1	rs7187776	0.0185799	5.86918e-06
ENSG00000178952	TUFM	Esophagus_Muscularis	1	rs7187776	0.0157844	5.86918e-06
ENSG00000178952	TUFM	Lung	1	rs7187776	0.0169291	5.86918e-06
ENSG00000178952	TUFM	Muscle_Skeletal	1	rs8061877	0.00456613	0.504985
ENSG00000178952	TUFM	Nerve_Tibial	1	rs7187776	0.0180349	5.86918e-06
ENSG00000178952	TUFM	Ovary	1	rs8049439	0.0138285	5.86918e-06
ENSG00000178952	TUFM	Pancreas	1	rs7187776	0.0143732	5.86918e-06
ENSG00000178952	TUFM	Prostate	1	rs7187776	0.0196568	5.86918e-06
ENSG00000178952	TUFM	Skin_Not_Sun_Exposed_Suprapubic	1	rs7187776	0.0158092	5.86918e-06
ENSG00000178952	TUFM	Skin_Sun_Exposed_Lower_leg	1	rs8049439	0.0114324	5.86918e-06
ENSG00000178952	TUFM	Small_Intestine_Terminal_Ileum	1	rs240704	0.0132064	0.00177819
ENSG00000178952	TUFM	Spleen	1	rs62037364	0.0156306	3.92782e-06
ENSG00000178952	TUFM	Stomach	1	rs11644151	0.00263284	0.621777
ENSG00000178952	TUFM	Testis	1	rs4788083	0.0169025	0.00177819
ENSG00000178952	TUFM	Thyroid	1	rs7187776	0.0136943	5.86918e-06
ENSG00000178952	TUFM	Uterus	1	rs7187776	0.0133958	5.86918e-06
ENSG00000178952	TUFM	Whole_Blood	1	rs7187776	0.00739445	5.86918e-06
ENSG00000178188	SH2B1	Adipose_Visceral_Omentum	1	rs4788070	-0.0193061	0.000858233
ENSG00000178188	SH2B1	Brain_Cerebellar_Hemisphere	1	rs2650492	-0.00402848	0.407347
ENSG00000178188	SH2B1	Brain_Cerebellum	1	rs62036658	-0.0254083	1.85162e-06
ENSG00000178188	SH2B1	Breast_Mammary_Tissue	1	rs8049439	-0.029735	5.86918e-06
ENSG00000178188	SH2B1	Esophagus_Muscularis	1	rs7498555	-0.0257349	8.14449e-06
ENSG00000178188	SH2B1	Heart_Left_Ventricle	2	rs11863370	-0.0245816	6.33124e-05
ENSG00000178188	SH2B1	Lung	1	rs181207	-0.0278078	0.000718783
ENSG00000178188	SH2B1	Nerve_Tibial	1	rs7188071	-0.0334886	2.07539e-08
ENSG00000178188	SH2B1	Pituitary	1	rs9708958	-0.028231	5.7421e-07
ENSG00000178188	SH2B1	Prostate	1	rs72791861	-0.0020612	0.689157
ENSG00000178188	SH2B1	Spleen	1	rs3743963	-0.011373	0.0190909
ENSG00000196296	ATP2A1	Pituitary	1	rs7206214	0.0298635	2.07539e-08
ENSG00000196296	ATP2A1	Testis	1	rs12928404	0.024272	5.86918e-06
ENSG00000176953	NFATC2IP	Brain_Caudate_basal_ganglia	1	rs62037364	0.0236266	3.92782e-06
ENSG00000176953	NFATC2IP	Breast_Mammary_Tissue	1	rs149271	0.0226731	0.00177819
ENSG00000176953	NFATC2IP	Colon_Transverse	1	rs2081199	0.0273118	1.11405e-05
ENSG00000176953	NFATC2IP	Esophagus_Mucosa	1	rs35979293	0.0195299	4.29916e-05
ENSG00000176953	NFATC2IP	Lung	1	rs56933819	0.0379201	5.48701e-06
ENSG00000176953	NFATC2IP	Skin_Not_Sun_Exposed_Suprapubic	1	rs12449272	0.0314082	4.29916e-05
ENSG00000176953	NFATC2IP	Skin_Sun_Exposed_Lower_leg	1	rs2081199	0.0407865	1.11405e-05
ENSG00000176953	NFATC2IP	Testis	1	rs3859172	0.0146173	0.0010336
ENSG00000176953	NFATC2IP	Thyroid	1	rs7188755	0.0344834	2.21265e-05
ENSG00000169682	SPNS1	Artery_Aorta	1	rs7140	0.0256827	1.37598e-05
ENSG00000169682	SPNS1	Artery_Tibial	1	rs7140	0.0285642	1.37598e-05
ENSG00000169682	SPNS1	Cells_EBV-transformed_lymphocytes	1	rs6565300	0.00787217	1.37598e-05
ENSG00000169682	SPNS1	Esophagus_Muscularis	1	rs7140	0.0313988	1.37598e-05
ENSG00000169682	SPNS1	Lung	2	rs1646115	0.00700472	0.713414
ENSG00000169682	SPNS1	Spleen	1	rs7140	0.0231498	1.37598e-05
ENSG00000169682	SPNS1	Whole_Blood	1	rs7140	0.0117592	1.37598e-05
