# Supplementary material for: Chromosomal deletions on 16p11.2 encompassing SH2B1 are associated with accelerated metabolic disease
Source: Cell Rep Med. 2023 Aug 15;4(8):101155. doi: 10.1016/j.xcrm.2023.101155 (PMC10439272; doi:10.1016/j.xcrm.2023.101155)
Supplement: Table S14. Colocalization analysis between the expression of 16p11.2 BP2–3 genes and T2D GWAS signal, related to STAR Methods — Colocalization analysis was performed for four of the nine genes on 16p11.2 BP2–3 with (1) at least one eQTL and (2) a significant Mendelian randomization effect between transcript levels and T2D risk. For each gene, the ENSEMBL identifier is reported, along with the number of variants considered for the analysis (±250 kb from the lead T2D variant). The PP is given for the scenario in which (1) neither trait has a genetic association in the region (PP_H0); (2) only the eQTL has a genetic association in the region (PP_H1); (3) only T2D GWAS has a genetic association in the region (PP_H2); (4) both traits are associated, but with different causal variants (PP_H3); (5) and both traits are associated and share a single causal variant (PP_H4). [file mmc15.xlsx]

## Sheet: Table_S14
Table S14. Colocalization analysis between the expression of 16p11.2 BP2-3 genes and type 2 diabetes GWAS signal. Related to STAR Methods.
Colocalization analysis was performed for 4 of the 9 genes on 16p11.2 BP2-3 with i) at least one expression quantitative locus (eQTL) and ii) a significant Mendelian randomization effect between transcript levels and type 2 diabetes (T2D) risk. For each gene, the ENSEMBL identifier is repoted, along with the number of variants considered for the analysis (± 250 kb from the lead T2D variant). The …
ENSEMBL	gene	number of variants	PP_H0	PP_H1	PP_H2	PP_H3	PP_H4
ENSG00000178952	TUFM	485	0	0.0129715	0	0.599975	0.387053
ENSG00000178188	SH2B1	485	9.8394e-10	0.0137188	4.55399e-08	0.6346	0.351681
ENSG00000196296	ATP2A1	485	4.02965e-24	0.0130256	1.86505e-22	0.602484	0.38449
ENSG00000169682	SPNS1	485	0	0.0165322	0	0.764945	0.218523
